# Supplementary material for: Whole genome resequencing reveals diagnostic markers for investigating global migration and hybridization between minke whale species
Source: BMC Genomics. 2017 Jan 13;18:76. doi: 10.1186/s12864-016-3416-5 (PMC5237217; doi:10.1186/s12864-016-3416-5)
Supplement: Additional file 2: — Genotyping results﻿. (XLS 1294 kb) [file 12864_2016_3416_MOESM2_ESM.xls]

## Sheet: Data
	This sheet contains the raw data from the SnP's analysis of the five assays (called WP's).
	Alleles are colour coded according to the major and minor allele for the specific marker
				WP1-Antarctic vs group																													WP2-Antarctic vs group 2nd set
		Extended sample name	SAMPLE_NAME	scaffold148513003	scaffold105963114	scaffold119904764	scaffold12942101	scaffold137728734	scaffold149296113	scaffold159581040	scaffold169432201	scaffold17745185	scaffold18804557	scaffold199012057	scaffold29748165	scaffold208939151	scaffold218852151	scaffold22970093	scaffold24619213	scaffold2615376909	scaffold2714213404	scaffold327036380	scaffold3212765289	scaffold569823205	scaffold68794638	scaffold7774473	scaffold799456282	scaffold87706093	scaffold9868272		SAMPLE_NAME	scaffold1262488751	scaffold25866685	scaffold2817501303	scaffold2916660037	scaffold3612213331	scaffold3613308739	scaffold372371456	scaffold436759237	scaffold4212417938	scaffold432645236	scaffold498434364	scaffold528763052	scaffold536285664	scaffold544880714	scaffold557248126	scaffold6110613286	scaffold635521055	scaffold642597701
	B. Bonaerensis	1691_1_1(AM1)	AM1	G	C	C	A	A	G	G	A	C	G	T	T	C	A	A	G	G	T	G	T	C	T	A	T	A	T		AM1	G	C	G	T	A	T	C	G	C	A	T	T	C	T	A	T	C	G
		1691_2_1(AM2)	AM2	G	C	C	A	A	G	G	A	C	G	T	T	C	A	A	G	G	T	G	T	C	T	A	T	A	T		AM2	G	C	G	T	A	T	C	G	C	A	T	T	C	T	A	T	C	G
		1691_3_1(AM3)	AM3	G	C	C	A	A	G	G	A	C	G	T	T	C	A	A	G	G	T	G	T	C	T	A	T	A	T		AM3	G	C	G	T	A	T	C	G	C	A	T	T	C	T	A	T	C	G
		1691_4_1(AM4)	AM4	G	C	C	A	A	G	G	A	C	G	T	T	C	A	A	G	G	T	G	T	C	T	A	T	A	T		AM4	G	C	G	T	A	T	C	G	C	A	T	T	C	T	A	T	C	G
		1691_5_1(AM5)	AM5	G	C	C	A	A	G	G	A	C	G	T	T	C	A	A	G	G	T	G	T	C	T	A	T	A	T		AM5	G	C	G	T	A	T	C	G	C	A	T	T	C	T	A	T	C	G
		1691_6_1(AM6)	AM6	G	C	C	A	A	G	G	A	C	G	T	T	C	A	A	G	G	T	G	T	C	T	A	T	A	T		AM6	G	C	G	T	A	T	C	G	C	A	T	T	C	T	A	T	C	G
		1691_7_1(AM7)	AM7	G	C	C	A	A	G	G	A	C	G	T	T	C	A	A	G	G	T	G	T	C	T	A	T	A	T		AM7	G	C	G	T	A	T	C	G	C	A	T	T	C	T	A	T	C	G
		1691_8_1(AM8)	AM8	G	C	C	A	A	G	G	A	C	G	T	T	C	A	A	G	G	T	G	T	C	T	A	T	A	T		AM8	G	C	G	T	A	T	C	G	C	A	T	T	C	T	A	T	C	G
		1691_9_1(AM9)	AM9	G	C	C	A	A	G	G	A	C	G	T	T	C	A	A	G	G	T	G	T	C	T	A	T	A	T		AM9	G	C	G	T	A	T	C	G	C	A	T	T	C	T	A	T	C	G
		1691_10_1(AM10)	AM10	G	C	C	A	A	G	G	A	C	G	T	T	C	A	A	G	G	T		T	C	T	A	T	A	T		AM10	G	C	G	T	A	T	C	G	C	A	T	T	C	T	A	T	C	G
		1691_11_1(AM11)	AM11	G	C	C	A	A	G	G	A	C	G	T	T	C	A	A	G	G	T	G	T	C	T	A	T	A	T		AM11	G	C	G	T	A	T	C	G	C	A	T	T	C	T	A	T	C	G
		1691_12_1(AM12)	AM12	G	C	C	A	A	G	G	A	C	G	T	T	C	A	A	G	G	T	G	T	C	T	A	T	A	T		AM12	G	C	AG	T	A	T	C	G	C	A	T	T	C	T	A	T	C	G
		1691_13_1(AM13)	AM13	G	C	C	A	A	G	G	A	C	G	T	T	C	A	A	G	G	T	G	T	C	T	A	T	A	T		AM13	G	C	G	T	A	T	C	G	C	A	T	T	C	T	A	T	C	G
		1691_14_1(AM14)	AM14	G	C	C	A	A	G	G	A	C	G	T	T	CT	A	A	G	G	T		T	C		A		A			AM14	G	C	G	T	A	T	C	G	C	A	T	T	C	T	A	T	C	G
		1691_15_1(AM15)	AM15	G	C	C	A	A	G	G	A	C	G	T	T	C	A	A	G	G	T	G	T	C	T	A	T	A	T		AM15	G	C	G	T	A	T	C	G	C	A	T	T	C	T	A	T	C	G
		1691_16_1(AM16)	AM16	G	C	C	A	A	G	G	A	C	G	T	T	C	A	A	G	G	T	G	T	C	T	A	T	A	T		AM16	G	C	G	T	A	T	C	G	C	A	T	T	C	T	A	T	C	G
		1691_17_1(AM17)	AM17	G	C	C	A	A	G	G	A	C	G	T	T	C	A	A	G	G	T	G	T	C	T	A	T	A	T		AM17	G	C	G	T	A	T	C	G	C	A	T	T	C	T	A	T	C	G
		1691_18_1(AM18)	AM18																												AM18	G	C	G	T	A	T	C	G	C	A	T	T	C	T	A	T	C	G
		1691_19_1(AM19)	AM19	G	C	C	AG	A	G	G	A	C	G	T	T	C	A	A	G	G	T	G	T	C	T	A	T	A	T		AM19	G	C	G	T	A	T	C	G	C	A	T	T	C	T	A	T	C	G
		1691_20_1(AM20)	AM20	G	C	C	A	A	G	G	A	C	G	T	T	C	A	A	G	G	T	G	T	C	T	A	T	A	T		AM20	G	C	G	T	A	T	C	G	C	A	T	T	C	T	A	T	C	G
		1691_21_1(AM21)	AM21	G	C	C	A	A	G	G	A	C	G	T	T	C	A	A	G	G	T	G	T	C	T	A	T	A	T		AM21	G	C	G	T	A	T	C	G	C	A	T	T	C	T	A	T	C	G
		1691_22_1(AM22)	AM22	G	C	C	A	A	G	G	A	C	G	T	T	C	A	A	G	G	T	G	T	C	T	A	T	A	T		AM22	G	C	G	T	A	T	C	G	C	A	T	T	C	T	A	T	C	G
		1691_23_1(AM23)	AM23	G	C	C	A	A	G	G	A	C	G	T	T	C	A	A	G	G	T	G	T	C	T	A	T	A	T		AM23	G	C	G	T	A	T	C	G	C	A	T	T	C	T	A	T	C	G
		1691_24_1(AM24)	AM24	G	C	C	A	A	G	G	A	C	G	T	T	C	A	A	G	G	T	G	T	C	T	A	T	A	T		AM24	G	C	G	T	A	T	C	G	C	A	T	T	C	T	A	T	C	G
		1691_25_1(AM25)	AM25	G	C	C	A	A	G	G	A	C	G	T	T	C	A	A	G	G	T	G	T	C	T	A	T	A	T		AM25	G	C	G	T	A	T	C	G	C	A	T	T	C	T	A	T	C	G
		1691_26_1(AM26)	AM26																												AM26	G	C	G	T	A	T	C	G	C	A	T	T	C	T	A	T	C	G
		1691_27_1(AM27)	AM27	G	C	C	AG	A	G	G	A	C	G	T	T	C	A	A	G	G	T	G	T	C	T	A	T	A	T		AM27	G	C	G	T	A	T	C	G	C	A	T	T	C	T	A	T	C	G
		1691_28_1(AM28)	AM28	G	C	C	A	A	G	G	A	C	G	T	T	C	A	A	G	G	T	G	T	C	T	A	T	A	T		AM28	G	C	G	T	A	T	C	G	C	A	T	T	C	T	A	T	C	G
		1691_29_1(AM29)	AM29	G	C	C	A	A	G	G	A	C	G	T	T	C	A	A	G	G	T	G	T	C	T	A	T	A	T		AM29	G	C	G	T	A	T	C	G	C	A	T	T	C	T	A	T	C	G
		1691_30_1(AM30)	AM30	G	C	C	A	A	G	G	A	C	G	T	T	CT	A	A	G	G	T	G	T	C	T	A	T	A	T		AM30	G	C	G	T	A	T	C	G	C	A	T	T	C	T	A	T	C	G
		1691_31_1(AM31)	AM31	G	C	C	A	A	G	G	A	C	G	T	T	C	A	A	G	G	T	G	T	C	T	A	T	A	T		AM31	G	C	G	T	A	T	C	G	C	A	T	T	C	T	A	T	C	G
		1691_32_1(AM32)	AM32	G	C	C	A	A	G	G	A	C	G	T	T	C	A	A	G	G	T	G	T	C	T	A	T	A	T		AM32	G	C	G	T	A	T	C	G	C	A	T	T	C	T	A	T	C	G
		1691_33_1(AM33)	AM33	G	C	C	A	A	G	G	A	C	G	T	T	C	A	A	G	G	T	G	T	C	T	A	T	A	T		AM33	G	C	G	T	A	T	C	G	C	A	T	T	C	T	A	T	C	G
		1691_34_1(AM34)	AM34	G	C	C	A	A	G	G	A	C	G	T	T	C	A	A	G	G	T	G	T	C	T	A	T	A	T		AM34	G	C	G	T	A	T	C	G	C	A	T	T	C	T	A	T	C	AG
		1691_35_1(AM35)	AM35	G	C	C	A	A	G	G	A	C	G	T	T	C	A	A	G	G	T	G	T	C	T	A	T	A	T		AM35	G	C	G	T	A	T	C	G	C	A	T	T	C	T	A	T	C	G
		1691_36_1(AM36)	AM36	G	C	C	A	A	G	G	A	C	G	T	T	T	A	A	G	G	T	G	T	C	T	A	T	A	T		AM36	G	C	G	T	A	T	C	G	C	A	T	T	C	T	A	T	C	G
		1691_37_1(AM37)	AM37	G	C	C	A	A	G	G	A	C	G	T	T	C	A	A	G	G	T	G	T	C	T	A	T	A	T		AM37	G	C	G	T	A	T	C	G	C	A	T	T	C	T	A	T	C	G
		1691_38_1(AM38)	AM38	G	C	C	A	A	G	G	A	C	G	T	T	C	A	A	G	G	T	G	T	C	T	A	T	A	T		AM38	G	C	G	T	A	T	C	G	C	A	T	T	C	T	A	T	C	G
		1691_39_1(AM39)	AM39	G	C	C	A	A	G	G	A	C	G	T	T	C	A	A	G	G	T	G	T	C	T	A	T	A	T		AM39	G	C	G	T	A	T	C	G	C	A	T	T	C	T	A	T	C	G
		1691_40_1(AM40)	AM40	G	C	C	A	A	G	G	A	C	G	T	T	C	A	A	G	G	T	G	T	C	T	A	T	A	T		AM40	G	C	G	T	A	T	C	G	C	A	T	T	C	T	A	T	C	G
		1691_41_1(AM41)	AM41	G	C	C	AG	A	G	G	A	C	G	T	T	C	A	A	G	G	T	G	T	C	T	A	T	A	T		AM41	G	C	G	T	A	T	C	G	C	A	T	T	C	T	A	T	C	G
		1691_42_1(AM42)	AM42	G	C	C	A	A	G	G	A	C	G	T	T	C	A	A	G	G	T	G	T	C	T	A	T	A	T		AM42	G	C	G	T	A	T	C	G	C	A	T	T	C	T	A	T	C	G
		1691_43_1(AM43)	AM43	G	C	C	A	A	G	G	A	C	G	T	T	C	A	A	G	G	T	G	T	C	T	A	T	A	T		AM43	G	C	G	T	A	T	C	G	C	A	T	T	C	T	A	T	C	G
		1691_44_1(AM44)	AM44	G	C	C	A	A	G	G	A	C	G	T	T	C	A	A	G	G	T	G	T	C	T	A	T	A	T		AM44	G	C	G	T	A	T	C	G	C	A	T	T	C	T	A	T	C	G
		1691_45_1(AM45)	AM45	G	C	C	A	A	G	G	A	C	G	T	T	C	A	A	G	G	T	G	T	C	T	A	T	A	T		AM45	G	C	G	T	A	T	C	G	C	A	T	T	C	T	A	T	C	G
		1691_46_1(AM46)	AM46	G	C	C	A	A	G	G	A	C	G	T	T	C	A	A	G	G	T	G	T	C	T	A	T	A	T		AM46	G	C	G	T	A	T	C	G	C	A	T	T	C	T	A	T	C	G
		1691_47_1(AM47)	AM47	G	C	C	A	A	G	G	A	C	G	T	T	C	A	A	G	G	T	G	T	C	T	A	T	A	T		AM47	G	C	G	T	A	T	C	G	C	A	T	T	C	T	A	T	C	G
		1691_48_1(AM48)	AM48	G	C	C	A	A	G	G	A	C	G	T	T	C	A	A	G	G	T	G	T	C	T	A	T	A	T		AM48	G	C	G	T	A	T	C	G	C	A	T	T	C	T	A	T	C	G
		1691_49_1(AM49)	AM49	G	C	C	AG	A	G	G	A	C	G	T	T	C	A	A	G	G	T	G	T	C	T	A	T	A	T		AM49	G	C	G	T	A	T	C	G	C	A	T	T	C	T	A	T	C	G
		1691_50_1(AM50)	AM50	G	C	C	A	A	G	G	A	C	G	T	T	C	A	A	G	G	T	G	T	C	T	A	T	A	T		AM50	G	C	G	T	A	T	CT	G	C	A	T	T	C	T	A	T	C	G
		1691_51_1(AM51)	AM51	G	C	C	A	A	G	G	A	C	G	T	T	C	A	A	G	G	T	G	T	C	T	A	T	A	T		AM51	G	C	G	T	A	T	C	G	C	A	T	T	C	T	A	T	C	G
		1691_52_1(AM52)	AM52	G	C	C	A	A	G	G	A	C	G	T	T	C	A	A	G	G	T	G	T	C	T	A	T	A	T		AM52	G	C	G	T	A	T	C	G	C	A	T	T	C	T	A	T	C	G
		1691_53_1(AM53)	AM53	G	C	C	A	A	G	G	A	C	G	T	T	C	A	A	G	G	T	G	T	C	T	A	T	A	T		AM53	G	C	G	T	A	T	C	G	C	A	T	T	C	T	A	T	C	G
		1691_54_1(AM54)	AM54	G	C	C	A	A	G	G	A	C	G	T	T	C	A	A	G	G	T	G	T	C	T	A	T	A	T		AM54	G	C	G	GT	A	T	C	G	C	A	T	T	C	T	A	T	C	G
		1691_55_1(AM55)	AM55	G	C	C	A	A	G	G	A	C	G	T	T	C	A	A	G	G	T	G	T	C	T	A	T	A	T		AM55	G	C	G	T	A	T	C	G	C	A	T	T	C	T	A	T	C	G
		1691_56_1(AM56)	AM56	G	C	C	A	A	G	G	A	C	G	T	T	C	A	A	G	G	T	G	T	C	T	A	T	A	T		AM56	G	C	G	T	A	T	C	G	C	A	T	T	C	T	A	T	C	G
		1691_57_1(AM57)	AM57	G	C	C	A	A	G	G	A	C	G	T	T	C	A	A	G	G	T	G	T	C	T	A	T	A	T		AM57	G	C	G	T	A	T	CT	G	C	A	T	T	C	T	A	T	C	G
		1691_58_1(AM58)	AM58																												AM58
		1691_59_1(AM59)	AM59	G	C	C	A	A	G	G	A	C	G	T	T	C	A	A	G	G	T	G	T	C	T	A	T	A	T		AM59	G	C	G	T	A	T	C	G	C	A	T	T	C	T	A	T	C	G
		1691_60_1(AM60)	AM60	G	C	C	A	A	G	G	A	C	G	T	T	C	A	A	G	G	T	G	T	C	T	A	T	A	T		AM60	G	C	G	T	A	T	CT	G	C	A	T	T	C	T	A	T	C	G
		1691_61_1(AM61)	AM61	G	C	C	A	A	G	G	A	C	G	T	T	C	A	A	G	G	T	G	T	C	T	A	T	A	T		AM61	G	C	G	T	A	T	C	G	C	A	T	T	C	T	A	T	C	G
		1691_62_1(AM62)	AM62	G	C	C	A	A	G	G	A	C	G	T	T	C	A	A	G	G	T	G	T	C	T	A	T	A	T		AM62	G	C	G	GT	A	T	C	G	C	A	T	T	C	T	A	T	C	G
		1691_63_1(AM63)	AM63	G	C	C	A	A	G	G	A	C	G	T	T	C	A	A	G	G	T	G	T	C	T	A	T	A	T		AM63	G	C	G	T	A	T	C	G	C	A	T	T	C	T	A	T	C	G
		1691_64_1(AM64)	AM64																												AM64	G	C	G	T	A	T	C	G	C	A	T	T	C	T	A	T	C	G
		1691_65_1(AM65)	AM65	G	C	C	A	A	G	G	A	C	G	T	T	C	A	A	G	G	T	G	T	C	T	A	T	A	T		AM65	G	C	G	T	A	T	C	G	C	A	T	T	C	T	A	T	C	G
		1691_66_1(AM66)	AM66	G	C	C	AG	A	G	G	A	C	G	T	T	C	A	A	G	G	T	G	T	C	T	A	T	A	T		AM66	G	C	G	T	A	T	C	G	C	A	T	T	C	T	A	T	C	G
		1691_67_1(AM67)	AM67	G	C	C	A	A	G	G	A	C	G	T	T	C	A	A	G	G	T	G	T	C	T	A	T	A	T		AM67	G	C	G	T	A	T	C	G	C	A	T	T	C	T	A	T	C	G
		1691_68_1(AM68)	AM68	G	C	C	A	A	G	G	A	C	G	T	T	C	A	A	G	G	T	G	T	C	T	A	T	A	T		AM68	G	C	G	T	A	T	C	G	C	A	T	T	C	T	A	T	C	G
		1691_69_1(AM69)	AM69	G	C	C	A	A	G	G	A	C	G	T	T	C	A	A	G	G	T	G	T	C	T	A	T	A	T		AM69	G	C	G	T	A	T	C	G	C	A	T	T	C	T	A	T	C	G
		1691_70_1(AM70)	AM70	G	C	C	AG	A	G	G	A	C	G	T	T	C	A	A	G	G	T	G	T	C	T	A	T	A	T		AM70	G	C	G	T	A	T	C	G	C	A	T	T	C	T	A	T	C	G
		1691_71_1(AM71)	AM71	G	C	C	A	A	G	G	A	C	G	T	T	C	A	A	G	G	T	G	T	C	T	A	T	A	T		AM71	G	C	AG	GT	A	T	C	G	C	A	T	T	C	T	A	T	C	G
		1691_72_1(AM72)	AM72	G	C	C	A	A	G	G	A	C	G	T	T	C	A	A	G	G	T	G	T	C	T	A	T	A	T		AM72	G	C	G	T	A	T	C	G	C	A	T	T	C	T	A	T	C	G
		1691_73_1(AM73)	AM73	G	C	C	A	A	G	G	A	C	G	T	T	C	A	A	G	G	T	G	T	C	T	A	T	A	T		AM73	G	C	G	T	A	T	C	G	C	A	T	T	C	T	A	T	C	G
		1691_74_1(AM74)	AM74	G	C	C	A	A	G	G	A	C	G	T	T	C	A	A	G	G	T	G	T	C	T	A	T	A	T		AM74	G	C	G	T	A	T	C	G	C	A	T	T	C	T	A	T	C	G
		1691_75_1(AM75)	AM75	G	C	C	A	A	G	G	A	C	G	T	T	C	A	A	G		T	G	T	C		A		A			AM75	G	C	G	T	A	T	C	G	C	A	T	T	C	T	A	T	C	G
		1691_76_1(AM76)	AM76	G	C	C	A	A	G	G	A	C	G	T	T	C	A	A	G	G	T	G	T	C	T	A	T	A	T		AM76	G	C	G	T	A	T	C	G	C	A	T	T	C	T	A	T	C	G
		1691_77_1(AM77)	AM77	G	C	C	AG	A	G	G	A	C	G	T	T	C	A	A	G	G	T	G	T	C	T	A	T	A	T		AM77	G	C	G	T	A	T	C	G	C	A	T	T	C	T	A	T	C	G
		1691_78_1(AM78)	AM78	G	C	C	A	A	G	G	A	C	G	T	T	C	A	A	G	G	T	G	T	C	T	A	T	A	T		AM78	G	C	G	T	A	T	CT	G	C	A	T	T	C	T	A	T	C	G
		1691_79_1(AM79)	AM79	G	C	C	A	A	G	G	A	C	G	T	T	C	A	A	G	G	T	G	T	C	T	A	T	A	T		AM79	G	C	G	T	A	T	C	G	C	A	T	T	C	T	A	T	C	G
		1691_80_1(AM80)	AM80	G	C	C	A	A	G	G	A	C	G	T	T	C	A	A	G	G	T	G	T	C	T	A	T	A	T		AM80	G	C	G	GT	A	T	C	G	C	A	T	T	C	T	A	T	C	G
		1691_81_1(AM81)	AM81																												AM81	G	C	G	T	A	T	C	G	C	A	T	T	C	T	A	T	C	G
		1691_82_1(AM82)	AM82	G	C	C	A	A	G	G	A	C	G	T	T	C	A	A	G	G	T	G	T	C	T	A	T	A	T		AM82	G	C	G	T	A	T	C	G	C	A	T	T	C	T	A	T	C	G
		1691_83_1(AM83)	AM83	G	C	C	A	A	G	G	A	C	G	T	T	C	A	A	G	G	T	G	T	C	T	A	T	A	T		AM83	G	C	G	T	A	T	C	G	C	A	T	T	C	T	A	T	C	G
		1691_84_1(AM84)	AM84	G	C	C	A	A	G	G	A	C	G	T	T	C	A	A	G	G	T	G	T	C	T	A	T	A	T		AM84	G	C	G	T	A	T	C	G	C	A	T	T	C	T	A	T	C	G
		1691_85_1(AM85)	AM85	G	C	C	A	A	G	G	A	C	G	T	T	C	A	A	G	G	T	G	T	C	T	A	T	A	T		AM85	G	C	G	GT	A	T	C	G	C	A	T	T	C	T	A	T	C	G
		1691_86_1(AM86)	AM86	G	C	C	A	A	G	G	A	C	G	T	T	C	A	A	G	G	T	G	T	C	T	A	T	A	T		AM86	G	C	G	T	A	T	C	G	C	A	T	T	C	T	A	T	C	G
		1691_87_1(AM87)	AM87	G	C	C	A	A	G	G	A	C	G	T	T	C	A	A	G	G	T	G	T	C	T	A	T	A	T		AM87	AG	C	G	T	A	T	CT	G	C	A	T	T	C	T	A	T	C	G
		1691_88_1(AM88)	AM88	G	C	C	A	A	G	G	A	C	G	T	T	C	A	A	G	G	T	G	T	C	T	A	T	A	T		AM88	G	C	G	T	A	T	C	G	C	A	T	T	C	T	A	T	C	G
		1691_89_1(AM89)	AM89																												AM89	G	C	G	T	A	T	C	G	C	A	T	T	C	T	A	T	C	G
		1691_90_1(AM90)	AM90	G	C	C	A	A	G	G	A	C	G	T	T	C	A	A	G	G	T	G	T	C	T	A	T	A	T		AM90	G	C	G	T	A	T	C	G	C	A	T	T	C	T	A	T	C	G
		1691_91_1(AM91)	AM91	G	C	C	AG	A	G	G	A	C	G	T	T	C	A	A	G	G	T	G	T	C	T	A	T	A	T		AM91	G	C	G	T	A	GT	C	G	C	A	T	T	C	T	A	T	C	G
		1691_92_1(AM92)	AM92	G	C	C	A	A	G	G	A	C	G	T	T	C	A	A	G	G	T	G	T	C	T	A	T	A	T		AM92	G	C	G	T	A	T	CT	G	C	A	T	T	C	T	A	T	C	G
		1691_93_1(AM93)	AM93	G	C	C	A	A	G	G	A	C	G	T	T	C	A	A	G	G	T		T	C	T		T	A	T		AM93	G	C	G	T	A	T	C	G	C	A	T	T	C	T	A		C	G
		1691_94_1(AM94)	AM94	G	C	C	A	A	G	G	A	C	G	T	T	C	A	A	G	G	T	G	T	C	T	A	T	A	T		AM94	G	C	G	T	A	T	C	G	C	A	T	T	C	T	A	T	C	G
		1691_95_1(AM95)	AM95	G	C	C	A	A	G	G	A	C	G	T	T	C	A	A	G	G	T	G	T	C	T	A	T	A	T		AM95	G	C	G	T	A	T	C	G	C	A	T	T	C	T	A	T	C	G
	B. a. scammoni	1692_1_1(NP1)	NP1	A	G	A	G	G	A	A	G	T	T	C	C	T	G	G	A	A	C	T	G	T	C	C	C	G	C		NP1	A	A	A	G	G	G	T	A	T	G	A	C	A	C	G	C	T	A
		1692_2_1(NP2)	NP2	A	G	A	G	G	A	A	G	T	T	C	C	T	G	G	A	A	C	T	G	T	C	C	C	G			NP2	A	A	A	G	G	G	T	A	T	G	A	C	A	C	G	C	T	A
		1692_3_1(NP3)	NP3																												NP3
		1692_4_1(NP4)	NP4																												NP4	A	A	A	G	G	G	T	A	T	G	A	C	A	C	G	C	T	A
		1692_5_1(NP5)	NP5																												NP5	A	A	A	G	G	G	T	A	T	G	A	C	A	C	G	C	T	A
		1692_6_1(NP6)	NP6																												NP6	A	A	A	G	G	G	T	A	T	G	A	C	A	C	G	C	T	A
		1692_7_1(NP7)	NP7																												NP7	A	A	A	G	G	G	T	A	T	G	A	C	A	C	G	C	T	A
		1692_8_1(NP8)	NP8	A	G		G	G	A	A	G	T	T	C		T	G		A	A		T	G	T	C			G	C		NP8	A	A	A	G	G	G	T	A	T	G	A	C	A	C	G	C	T	A
		1692_9_1(NP9)	NP9	A	G	A	G	G	A	A	G	T	T	C	C	T	G	G	A	A	C	T	G	T	C	C	C	G	C		NP9	A	A	A	G	G	G	T	A	T	G	A	C	A	C	G	C	T	A
		1692_10_1(NP10)	NP10	A	G	A	G	G	A	A	G	T	T	C	C	T	G	G	A	A	C	T	G	T	C	C	C	G	C		NP10	A	A	A	G	G	G	T	A	T	G	A	C	A	C	G	C	T	A
		1692_11_1(NP11)	NP11																												NP11	A	A	A	G	G	G	T	A	T	G	A	C	A	C	G	C	T	A
		1692_12_1(NP12)	NP12																												NP12	A	A	A	G	G	G	T	A	T	G	A	C	A	C	G	C	T	A
		1692_13_1(NP13)	NP13																												NP13	A	A	A	G	G	G	T	A	T	G	A	C	A	C	G	C	T	A
		1692_14_1(NP14)	NP14																												NP14	A	A	A	G	G	G	T	A	T	G	A	C	A	C	G	C	T	A
		1692_15_1(NP15)	NP15																												NP15	A	A	A	G	G	G	T	A	T	G	A	C	A	C	G	C	T	A
		1692_16_1(NP16)	NP16																												NP16	A	A	A	G	G	G	T	A	T	G	A	C	A	C	G	C	T	A
		1692_17_1(NP17)	NP17	A	G	A	G	G	A	A	G	T	T	C	C	T	G	G	A	A	C	T	G	T	C	C	C	G	C		NP17	A	A	A	G	G	G	T	A	T	G	A	C	A	C	G	C	T	A
		1692_18_1(NP18)	NP18	A	G	A	G	G	A	A	G	T	T	C	C	T	G	G	A	A	C	T	G	T	C	C	C	G	C		NP18	A	A	A	G	G	G	T	A	T	G	A	C	A	C	G	C	T	A
		1692_19_1(NP19)	NP19	A	G	A	G	G	A	A	G	T	T	C	C	T	G	G	A	A	C	T	G	T	C	C	C	G	C		NP19	A	A	A	G	G	G	T	A	T	G	A	C	A	C	G	C	T	A
		1692_20_1(NP20)	NP20	A	G	A	G	G	A	A	G	T	T	C	C	T	G	G	A	A	C	T	G	T	C	C	C	G	C		NP20	A	A	A	G	G	G	T	A	T	G	A	C	A	C	G	C	T	A
		1692_21_1(NP21)	NP21	A	G	A	G	G	A	A	G	T	T	C	C	T	G	G	A	A	C	T	G	T	C	C	C	G	C		NP21	A	A	A	G	G	G	T	A	T	G	A	C	A	C	G	C	T	A
		1692_22_1(NP22)	NP22	A	G	A	G	G	A	A	G	T	T	C	C	T	G	G	A	A	C	T	G	T	C	C	C	G	C		NP22	A	A	A	G	G	G	T	A	T	G	A	C	A	C	G	C	T	A
		1692_23_1(NP23)	NP23	A	G	A	G	G	A	A	G	T	T	C	C	T	G	G	A	A	C	T	G	T	C	C	C	G	C		NP23	A	A	A	G	G	G	T	A	T	G	A	C	A	C	G	C	T	A
		1692_24_1(NP24)	NP24	A	G	A	G	G	A	A	G	T	T	C	C	T	G	G	A	A	C	T	G	T	C	C	C	G	C		NP24	A	A	A	G	G	G	T	A	T	G	A	C	A	C	G	C	T	A
		1692_25_1(NP25)	NP25	A	G	A	G	G	A	A	G	T	T	C	C	T	G	G	A	A	C	T	G	T	C	C	C	G	C		NP25	A	A	A	G	G	G	T	A	T	G	A	C	A	C	G	C	T	A
		1692_26_1(NP26)	NP26	A	G	A	G	G	A	A	G	T	T	C	C	T	G	G	A	A	C	T	G	T	C	C	C	G	C		NP26	A	A	A	G	G	G	T	A	T	G	A	C	A	C	G	C	T	A
		1692_27_1(NP27)	NP27	A	G	A	G	G	A	A	G	T	T	C	C	T	G	G	A	A	C	T	G	T	C	C	C	G	C		NP27	A	A	A	G	G	G	T	A	T	G	A	C	A	C	G	C	T	A
		1692_28_1(NP28)	NP28	A	G	A	G	G	A	A	G	T	T	C	C	T	G	G	A	A	C	T	G	T	C	C	C	G	C		NP28	A	A	A	G	G	G	T	A	T	G	A	C	A	C	G	C	T	A
		1692_29_1(NP29)	NP29	A	G	A	G	G	A	A	G	T	T	C	C	T	G	G	A	A	C	T	G	T	C	C	C	G	C		NP29	A	A	A	G	G	G	T	A	T	G	A	C	A	C	G	C	T	A
		1692_30_1(NP30)	NP30	A	G	A	G	G	A	A	G	T	T	C	C	T	G	G	A	A	C	T	G	T	C	C	C	G	C		NP30	A	A	A	G	G	G	T	A	T	G	A	C	A	C	G	C	T	A
		1692_31_1(NP31)	NP31	A	G	A	G	G	A	A	G	T	T	C	C	T	G	G	A	A	C	T	G	T	C	C	C	G	C		NP31	A	A	A	G	G	G	T	A	T	G	A	C	A	C	G	C	T	A
		1692_32_1(NP32)	NP32	A	G	A	G	G	A	A	G	T	T	C	C	T	G	G	A	A	C	T	G	T	C	C	C	G	C		NP32	A	A	A	G	G	G	T	A	T	G	A	C	A	C	G	C	T	A
		1692_33_1(NP33)	NP33	A	G	A	G	G	A	A	G	T	T	C	C	T	G	G	A	A	C	T	G	T	C	C	C	G	C		NP33	A	A	A	G	G	G	T	A	T	G	A	C	A	C	G	C	T	A
		1692_34_1(NP34)	NP34	A	G	A	G	G	A	A	G	T	T	C	C	T	G	G	A	A	C	T	G	T	C	C	C	G	C		NP34	A	A	A	G	G	G	T	A	T	G	A	C	A	C	G	C	T	A
		1692_35_1(NP35)	NP35	A	G	A	G	G	A	A	G	T	T	C	C	T	G	G	A	A	C	T	G	T	C	C	C	G	C		NP35	A	A	A	G	G	G	T	A	T	G	A	C	A	C	G	C	T	A
		1692_36_1(NP36)	NP36	A	G	A	G	G	A	A	G	T	T	C	C	T	G	G	A	A	C	T	G	T	C	C	C	G	C		NP36	A	A	A	G	G	G	T	A	T	G	A	C	A	C	G	C	T	A
		1692_37_1(NP37)	NP37	A	G	A	G	G	A	A	G	T	T	C	C	T	G	G	A	A	C	T	G	T	C	C	C	G	C		NP37	A	A	A	G	G	G	T	A	T	G	A	C	A	C	G	C	T	A
		1692_38_1(NP38)	NP38	A	G	A	G	G	A	A	G	T	T	C	C	T	G	G	A	A	C	T	G	T	C	C	C	G	C		NP38	A	A	A	G	G	G	T	A	T	G	A	C	A	C	G	C	T	A
		1692_39_1(NP39)	NP39	A	G	A	G	G	A	A	G	T	T	C	C	T	G	G	A	A	C	T	G	T	C	C	C	G	C		NP39	A	A	A	G	G	G	T	A	T	G	A	C	A	C	G	C	T	A
		1692_40_1(NP40)	NP40	A	G	A	G	G	A	A	G	T	T	C	C	T	G	G	A	A	C	T	G	T	C	C	C	G	C		NP40	A	A	A	G	G	G	T	A	T	G	A	C	A	C	G	C	T	A
		1692_41_1(NP41)	NP41	A	G	A	G	G	A	A	G	T	T	C	C	T	G	G	A	A	C	T	G	T	C	C	C	G	C		NP41	A	A	A	G	G	G	T	A	T	G	A	C	A	C	G	C	T	A
		1692_42_1(NP42)	NP42	A	G	A	G	G	A	A	G	T	T	C	C	T	G	G	A	A	C	T	G	T	C	C	C	G	C		NP42	A	A	A	G	G	G	T	A	T	G	A	C	A	C	G	C	T	A
		1692_43_1(NP43)	NP43	A	G	A	G	G	A	A	G	T	T	C	C	T	G	G	A	A	C	T	G	T	C	C	C	G	C		NP43	A	A	A	G	G	G	T	A	T	G	A	C	A	C	G	C	T	A
		1692_44_1(NP44)	NP44	A	G	A	G	G	A	A	G	T	T	C	C	T	G	G	A	A	C	T	G	T	C	C	C	G	C		NP44	A	A	A	G	G	G	T	A	T	G	A	C	A	C	G	C	T	A
		1692_45_1(NP45)	NP45																												NP45	A	A	A	G	G	G	T	A	T	G	A	C	A	C	G	C	T	A
		1692_46_1(NP46)	NP46	A	G	A	G	G	A	A	G	T	T	C	C	T	G	G	A	A	C	T	G	T	C	C	C	G	C		NP46	A	A	A	G	G	G	T	A	T	G	A	C	A	C	G	C	T	A
		1692_47_1(NP47)	NP47	A	G	A	G	G	A	A	G	T	T	C	C	T	G	G	A	A	C	T	G	T	C	C	C	G	C		NP47	A	A	A	G	G	G	T	A	T	G	A	C	A	C	G	C	T	A
		1692_48_1(NP48)	NP48	A	G	A	G	G	A	A	G	T	T	C	C	T	G	G	A	A	C	T	G	T	C	C	C	G	C		NP48	A	A	A	G	G	G	T	A	T	G	A	C	A	C	G	C	T	A
		1692_49_1(NP49)	NP49	A	G	A	G	G	A	A	G	T	T	C	C	T	G	G	A		C	T	G	T		C		G			NP49	A	A	A	G	G	G	T	A	T	G	A	C	A	C	G	C	T	A
		1692_50_1(NP50)	NP50	A	G	A	G	G	A	A	G	T	T	C	C	T	G	G	A	A	C	T	G	T	C	C	C	G	C		NP50	A	A	A	G	G	G	T	A	T	G	A	C	A	C	G	C	T	A
		1692_51_1(NP51)	NP51	A	G	A	G	G	A	A	G	T	T	C	C	T	G	G	A	A	C	T	G	T	C	C	C	G	C		NP51	A	A	A	G	G	G	T	A	T	G	A	C	A	C	G	C	T	A
		1692_52_1(NP52)	NP52	A	G	A	G	G	A	A	G	T	T	C	C	T	G	G	A	A	C	T	G	T	C	C	C	G	C		NP52	A	A	A	G	G	G	T	A	T	G	A	C	A	C	G	C	T	A
		1692_53_1(NP53)	NP53	A	G	A	G	G	A	A	G	T	T	C	C	T	G	G	A	A	C	T	G	T	C	C	C	G	C		NP53	A	A	A	G	G	G	T	A	T	G	A	C	A	C	G	C	T	A
		1692_54_1(NP54)	NP54	A	G	A	G	G	A	A	G	T	T	C	C	T	G	G	A	A	C	T	G	T	C	C	C	G	C		NP54	A	A	A	G	G	G	T	A	T	G	A	C	A	C	G	C	T	A
		1692_55_1(NP55)	NP55																												NP55	A	A	A	G	G	G	T	A	T	G	A	C	A	C	G	C	T	A
		1692_56_1(NP56)	NP56	A	G	A	G	G	A	A	G	T	T	C	C	T	G	G	A	A	C	T	G	T	C	C	C	G	C		NP56	A	A	A	G	G	G	T	A	T	G	A	C	A	C	G	C	T	A
		1692_57_1(NP57)	NP57	A	G	A	G	G	A	A	G	T	T	C	C	T	G	G	A	A	C	T	G	T	C	C	C	G	C		NP57	A	A	A	G	G	G	T	A	T	G	A	C	A	C	G	C	T	A
		1692_58_1(NP58)	NP58	A	G	A	G	G	A	A	G	T	T	C	C	T	G	G	A	A	C	T	G	T	C	C	C	G	C		NP58	A	A	A	G	G	G	T	A	T	G	A	C	A	C	G	C	T	A
		1692_59_1(NP59)	NP59	A	G	A	G	G	A	A	G	T	T	C	C	T	G	G	A	A	C	T	G	T	C	C	C	G	C		NP59	A	A	A	G	G	G	T	A	T	G	A	C	A	C	G	C	T	A
		1692_60_1(NP60)	NP60	A	G	A	G	G	A	A	G	T	T	C	C	T	G	G	A	A	C	T	G	T	C	C	C	G	C		NP60	A	A	A	G	G	G	T	A	T	G	A	C	A	C	G	C	T	A
		1692_61_1(NP61)	NP61	A	G	A	G	G	A	A	G	T	T	C	C	T	G	G	A	A	C	T	G	T	C	C	C	G	C		NP61	A	A	A	G	G	G	T	A	T	G	A	C	A	C	G	C	T	A
		1692_62_1(NP62)	NP62	A	G	A	G	G	A	A	G	T	T	C	C	T	G	G	A	A	C	T	G	T	C	C	C	G	C		NP62	A	A	A	G	G	G	T	A	T	G	A	C	A	C	G	C	T	A
		1692_63_1(NP63)	NP63	A	G	A	G	G	A	A	G	T	T	C	C	T	G	G	A	A	C	T	G	T	C	C	C	G	C		NP63	A	A	A	G	G	G	T	A	T	G	A	C	A	C	G	C	T	A
		1692_64_1(NP64)	NP64	A	G	A	G	G	A	A	G	T	T	C	C	T	G	G	A	A	C	T	G	T	C	C	C	G	C		NP64	A	A	A	G	G	G	T	A	T	G	A	C	A	C	G	C	T	A
		1692_65_1(NP65)	NP65	A	G	A	G	G	A	A	G	T	T	C	C	T	G	G	A	A	C	T	G	T	C	C	C	G	C		NP65	A	A	A	G	G	G	T	A	T	G	A	C	A	C	G	C	T	A
		1692_66_1(NP66)	NP66	A	G	A	G	G	A	A	G	T	T	C	C	T	G	G	A	A	C	T	G	T	C	C	C	G	C		NP66	A	A	A	G	G	G	T	A	T	G	A	C	A	C	G	C	T	A
		1692_67_1(NP67)	NP67	A	G	A	G	G	A	A	G	T	T	C	C	T	G	G	A	A	C	T	G	T	C	C	C	G	C		NP67	A	A	A	G	G	G	T	A	T	G	A	C	A	C	G	C	T	A
		1692_68_1(NP68)	NP68	A	G	A	G	G	A	A	G	T	T	C	C	T	G	G	A	A	C	T	G	T	C	C	C	G	C		NP68	A	A	A	G	G	G	T	A	T	G	A	C	A	C	G	C	T	A
		1692_69_1(NP69)	NP69	A	G	A	G	G	A	A	G	T	T	C	C	T	G	G	A	A	C	T	G	T	C	C	C	G	C		NP69	A	A	A	G	G	G	T	A	T	G	A	C	A	C	G	C	T	A
		1692_70_1(NP70)	NP70	A	G	A	G	G	A	A	G	T	T	C	C	T	G	G	A	A	C	T	G	T	C	C	C	G	C		NP70	A	A	A	G	G	G	T	A	T	G	A	C	A	C	G	C	T	A
		1692_71_1(NP71)	NP71																												NP71	A	A	A	G	G	G	T	A	T	G	A	C	A	C	G	C	T	A
		1692_72_1(NP72)	NP72	A	G	A	G	G	A	A	G	T	T	C	C	T	G	G	A	A	C	T	G	T	C	C	C	G	C		NP72	A	A	A	G	G	G	T	A	T	G	A	C	A	C	G	C	T	A
		1692_73_1(NP73)	NP73	A	G	A	G	G	A	A	G	T	T	C	C	T	G	G	A	A	C	T	G	T	C	C	C	G	C		NP73	A	A	A	G	G	G	T	A	T	G	A	C	A	C	G	C	T	A
		1692_74_1(NP74)	NP74																												NP74	A	A	A	G	G	G	T	A	T	G	A	C	A	C	G	C	T	A
		1692_75_1(NP75)	NP75	A	G	A	G	G	A	A	G	T	T	C	C	T	G	G	A	A	C	T	G	T	C	C	C	G	C		NP75	A	A	A	G	G	G	T	A	T	G	A	C	A	C	G	C	T	A
		1692_76_1(NP76)	NP76	A	G	A	G	G	A	A	G	T	T	C	C	T	G	G	A	A	C	T	G	T	C	C	C	G	C		NP76	A	A	A	G	G	G	T	A	T	G	A	C	A	C	G	C	T	A
		1692_77_1(NP77)	NP77	A	G	A	G	G	A	A	G	T	T	C	C	T	G	G	A	A	C	T	G	T	C	C	C	G	C		NP77	A	A	A	G	G	G	T	A	T	G	A	C	A	C	G	C	T	A
		1692_78_1(NP78)	NP78	A	G	A	G	G	A	A	G	T	T	C	C	T	G	G	A	A	C	T	G	T	C	C	C	G	C		NP78	A	A	A	G	G	G	T	A	T	G	A	C	A	C	G	C	T	A
		1692_79_1(NP79)	NP79	A	G	A	G	G	A	A	G	T	T	C	C	T	G	G	A	A	C	T	G	T	C	C	C	G	C		NP79	A	A	A	G	G	G	T	A	T	G	A	C	A	C	G	C	T	A
		1692_80_1(NP80)	NP80	A	G	A	G	G	A	A	G	T	T	C	C	T	G	G	A	A	C	T	G	T	C	C	C	G	C		NP80	A	A	A	G	G	G	T	A	T	G	A	C	A	C	G	C	T	A
		1692_81_1(NP81)	NP81	A	G	A	G	G	A	A	G	T	T	C	C	T	G	G	A	A	C	T	G	T	C	C	C	G	C		NP81	A	A	A	G	G	G	T	A	T	G	A	C	A	C	G	C	T	A
		1692_82_1(NP82)	NP82	A	G	A	G	G	A	A	G	T	T	C	C	T	G	G	A	A	C	T	G	T	C	C	C	G	C		NP82	A	A	A	G	G	G	T	A	T	G	A	C	A	C	G	C	T	A
		1692_83_1(NP83)	NP83	A	G	A	G	G	A	A	G	T	T	C	C	T	G	G	A	A	C	T	G	T	C	C	C	G	C		NP83	A	A	A	G	G	G	T	A	T	G	A	C	A	C	G	C	T	A
		1692_84_1(NP84)	NP84	A	G	A	G	G	A	A	G	T	T	C	C	T	G	G	A	A	C	T	G	T	C	C	C	G	C		NP84	A	A	A	G	G	G	T	A	T	G	A	C	A	C	G	C	T	A
		1692_85_1(NP85)	NP85																												NP85	A	A	A	G	G	G	T	A	T	G	A	C	A	C	G	C	T	A
		1692_86_1(NP86)	NP86	A	G	A	G	G	A	A	G	T	T	C	C	T	G	G	A	A	C	T	G	T	C	C	C	G	C		NP86	A	A	A	G	G	G	T	A	T	G	A	C	A	C	G	C	T	A
		1692_87_1(NP87)	NP87																												NP87	A	A	A	G	G	G	T	A	T	G	A	C	A	C	G	C	T	A
		1692_88_1(NP88)	NP88	A	G	A	G	G	A	A	G	T	T	C	C	T	G	G	A	A	C	T	G	T	C	C	C	G	C		NP88	A	A	A	G	G	G	T	A	T	G	A	C	A	C	G	C	T	A
		1692_89_1(NP89)	NP89	A	G	A	G	G	A	A	G	T	T	C	C	T	G	G	A	A	C	T	G	T	C	C	C	G	C		NP89	A	A	A	G	G	G	T	A	T	G	A	C	A	C	G	C	T	A
		1692_90_1(NP90)	NP90	A	G	A	G	G	A	A	G	T	T	C	C	T	G	G	A	A	C	T	G	T	C	C	C	G	C		NP90	A	A	A	G	G	G	T	A	T	G	A	C	A	C	G	C	T	A
		1692_91_1(NP91)	NP91	A	G	A	G	G	A	A	G	T	T	C	C	T	G	G	A	A	C	T	G	T	C	C	C	G	C		NP91	A	A	A	G	G	G	T	A	T	G	A	C	A	C	G	C	T	A
		1692_92_1(NP92)	NP92	A	G	A	G	G	A	A	G	T	T	C	C	T	G	G	A	A	C	T	G	T	C	C	C	G	C		NP92	A	A	A	G	G	G	T	A	T	G	A	C	A	C	G	C	T	A
		1692_93_1(NP93)	NP93	A	G	A	G	G	A	A	G	T	T	C	C	T	G	G	A	A	C	T	G	T	C	C	C	G	C		NP93	A	A	A	G	G	G	T	A	T	G	A	C	A	C	G	C	T	A
		1692_94_1(NP94)	NP94	A	G	A	G	G	A	A	G	T	T	C	C	T	G	G	A	A	C	T	G	T	C	C	C	G	C		NP94	A	A	A	G	G	G	T	A	T	G	A	C	A	C	G	C	T	A
		1692_95_1(NP95)	NP95	A	G	A	G	G	A	A	G	T	T	C	C	T	G	G	A	A	C	T	G	T	C	C	C	G	C		NP95	A	A	A	G	G	G	T	A	T	G	A	C	A	C	G	C	T	A
	B. a. acutorostrata	701000	701000	A	G	A	G	G	A	A	G	T	T	C	C	T	G	G	A	A	C	T	G	T	C	C	C	G	C		701000	A	A	A	G	G	G	T	A	T	G	A	C	A	C	G	C	T	A
		701003	701003	A	G	A	G	G	A	A	G	T	T	C	C	T	G	G	A	A	C	T	G	T	C	C	C	G	C		701003	A	A	A	G	G	G	T	A	T	G	A	C	A	C	G	C	T	A
		701006	701006	A	G	A	G	G	A	A	G	T	T	C	C	T	G	G	A		C	T	G	T		C	C	G	C		701006	A	A	A	G	G	G	T	A	T	G	A	C	A	C	G	C	T	A
		701009	701009	A	G	A	G	G	A	A	G	T	T	C	C	T	G	G	A	A	C	T	G	T	C	C	C	G	C		701009	A	A	A	G	G	G	T	A	T	G	A	C	A	C	G	C	T	A
		701012	701012	A	G	A	G	G	A	A	G	T	T	C	C	T	G	G	A	A	C	T	G	T	C	C	C	G	C		701012	A	A	A	G	G	G	T	A	T	G	A	C	A	C	G	C	T	A
		701018	701018																												701018	A	A	A	G	G	G	T	A	T	G	A	C	A	C	G	C	T	A
		701024	701024	A	G	A	G	G	A	A	G	T	T	C	C	T	G	G	A	A	C	T	G	T	C	C	C	G	C		701024	A	A	A	G	G	G	T	A	T	G	A	C	A	C	G	C	T	A
		701030	701030	A	G	A	G	G	A	A	G	T	T	C	C	T	G	G	A	A	C	T	G	T	C	C	C	G	C		701030	A	A	A	G	G	G	T	A	T	G	A	C	A	C	G	C	T	A
		701037	701037	A	G	A	G	G	A	A	G	T	T	C	C	T	G	G	A	A	C	T	G	T	C	C	C	G	C		701037	A	A	A	G	G	G	T	A	T	G	A	C	A	C	G	C	T	A
		701043	701043	A	G	A	G	G	A	A	G	T	T	C	C	T	G	G	A	A	C	T	G	T	C	C	C	G	C		701043	A	A	A	G	G	G	T	A	T	G	A	C	A	C	G	C	T	A
		701049	701049	A	G	A	G	G	A	A	G	T	T	C	C	T	G	G	A	A	C	T	G	T	C	C	C	G	C		701049	A	A	A	G	G	G	T	A	T	G	A	C	A	C	G	C	T	A
		701055	701055	A	G	A	G	G	A	A	G	T	T	C	C	T	G	G	A	A	C	T	G	T	C	C	C	G	C		701055	A	A	A	G	G	G	T	A	T	G	A	C	A	C	G	C	T	A
		701061	701061	A	G	A	G	G	A	A	G	T	T	C	C	T	G	G	A	A	C	T	G	T	C	C	C	G	C		701061	A	A	A	G	G	G	T	A	T	G	A	C	A	C	G	C	T	A
		701067	701067	A	G	A	G	G	A	A	G	T	T	C	C	T	G	G	A	A	C	T	G	T	C	C	C	G	C		701067	A	A	A	G	G	G	T	A	T	G	A	C	A	C	G	C	T	A
		701073	701073	A	G	A	G	G	A	A	G	T	T	C	C	T	G	G	A	A	C	T	G	T	C	C	C	G	C		701073	A	A	A	G	G	G	T	A	T	G	A	C	A	C	G	C	T	A
		701079	701079	A	G	A	G	G	A	A	G	T	T	C	C	T	G	G	A	A	C	T	G	T	C	C	C	G	C		701079	A	A	A	G	G	G	T	A	T	G	A	C	A	C	G	C	T	A
		701085	701085	A	G	A	G	G	A	A	G	T	T	C	C	T	G	G	A	A	C	T	G	T	C	C	C	G	C		701085	A	A	A	G	G	G	T	A	T	G	A	C	A	C	G	C	T	A
		701092	701092	A	G	A	G	G	A	A	G	T	T	C	C	T	G	G	A	A	C	T	G	T	C	C	C	G	C		701092	A	A	A	G	G	G	T	A	T	G	A	C	A	C	G	C	T	A
		701097	701097	A	G	A	G	G	A	A	G	T	T	C	C	T	G	G	A	A	C	T	G	T	C	C	C	G	C		701097	A	A	A	G	G	G	T	A	T	G	A	C	A	C	G	C	T	A
		701105	701105	A	G	A	G	G	A	A	G	T	T	C	C	T	G	G	A	A	C	T	G	T	C	C	C	G	C		701105	A	A	A	G	G	G	T	A	T	G	A	C	A	C	G	C	T	A
		701193	701193	A	G	A	G	G	A	A	G	T	T	C	C	T	G	G	A	A	C	T	G	T	C	C	C	G	C		701193	A	A	A	G	G	G	T	A	T	G	A	C	A	C	G	C	T	A
		701201	701201	A	G	A	G	G	A	A	G	T	T	C	C	T	G	G	A	A	C	T	G	T	C	C	C	G	C		701201	A	A	A	G	G	G	T	A	T	G	A	C	A	C	G	C	T	A
		701205	701205	A	G	A	G	G	A	A	G	T	T	C	C	T	G	G	A		C	T	G	T		C		G			701205	A	A	A	G	G	G	T	A	T	G	A	C	A	C	G	C	T	A
		701207	701207	A	G	A	G	G	A	A	G	T	T	C	C	T	G	G	A	A	C	T	G	T	C	C	C	G	C		701207	A	A	A	G	G	G	T	A	T	G	A	C	A	C	G	C	T	A
		701217	701217	A	G	A	G	G	A	A	G	T	T	C	C	T	G	G	A	A	C	T	G	T	C	C	C	G	C		701217	A	A	A	G	G	G	T	A	T	G	A	C	A	C	G	C	T	A
		701223	701223	A	G	A	G	G	A	A	G	T	T	C	C	T	G	G	A	A	C	T	G	T	C	C	C	G	C		701223	A	A	A	G	G	G	T	A	T	G	A	C	A	C	G	C	T	A
		701229	701229	A	G	A	G	G	A	A	G	T	T	C	C	T	G	G	A	A	C	T	G	T	C	C	C	G	C		701229	A	A	A	G	G	G	T	A	T	G	A	C	A	C	G	C	T	A
		701235	701235	A	G	A	G	G	A	A	G	T	T	C	C	T	G	G	A	A	C	T	G	T	C	C	C	G	C		701235	A	A	A	G	G	G	T	A	T	G	A	C	A	C	G	C	T	A
		701241	701241	A	G	A	G	G	A	A	G	T	T	C	C	T	G	G	A		C	T	G	T		C		G			701241	A	A	A	G	G	G	T	A	T	G	A	C	A	C	G	C	T	A
		701247	701247	A	G	A	G	G	A	A	G	T	T	C	C	T	G	G	A	A	C	T	G	T	C	C	C	G	C		701247	A	A	A	G	G	G	T	A	T	G	A	C	A	C	G	C	T	A
		701253	701253	A	G	A	G	G	A	A	G	T	T	C	C	T	G	G	A	A	C	T	G	T	C	C	C	G	C		701253	A	A	A	G	G	G	T	A	T	G	A	C	A	C	G	C	T	A
		701259	701259	A	G	A	G	G	A	A	G	T	T	C	C	T	G	G	A	A	C	T	G	T	C	C	C	G	C		701259	A	A	A	G	G	G	T	A	T	G	A	C	A	C	G	C	T	A
		701265	701265	A	G	A	G	G	A	A	G	T	T	C	C	T	G	G	A	A	C	T	G	T	C	C	C	G	C		701265	A	A	A	G	G	G	T	A	T	G	A	C	A	C	G		T	A
		701277	701277	A	G	A	G	G	A	A	G	T	T	C	C	T	G	G	A	A	C	T	G	T	C	C	C	G	C		701277	A	A	A	G	G	G	T	A	T	G	A	C	A	C	G	C	T	A
		701283	701283	A	G	A	G	G	A	A	G	T	T	C	C	T	G	G	A	A	C	T	G	T	C	C	C	G	C		701283	A	A	A	G	G	G	T	A	T	G	A	C	A	C	G	C	T	A
		701289	701289	A	G	A	G	G	A	A	G	T	T	C	C	T	G	G	A	A	C	T	G	T	C	C	C	G	C		701289	A	A	A	G	G	G	T	A	T	G	A	C	A	C	G	C	T	A
		701295	701295	A	G	A	G	G	A	A	G	T	T	C	C	T	G	G	A		C	T	G	T		C		G			701295	A	A	A	G	G	G	T	A	T	G	A	C	A	C	G	C	T	A
		701301	701301	A	G	A	G	G	A	A	G	T	T	C	C	T	G	G	A	A	C	T	G	T	C	C	C	G	C		701301	A	A	A	G	G	G	T	A	T	G	A	C	A	C	G	C	T	A
		701303	701303	A	G	A	G	G	A	A	G	T	T	C	C	T	G	G	A	A	C	T	G	T	C	C	C	G	C		701303	A	A	A	G	G	G	T	A	T	G	A	C	A	C	G	C	T	A
		701307	701307	A	G	A	G	G	A	A	G	T	T	C	C	T	G	G	A	A	C	T	G	T	C	C	C	G	C		701307	A	A	A	G	G	G	T	A	T	G	A	C	A	C	G	C	T	A
		701309	701309	A	G	A	G	G	A	A	G	T	T	C	C	T	G	G	A	A	C	T	G	T	C	C	C	G	C		701309	A	A	A	G	G	G	T	A	T	G	A	C	A	C	G	C	T	A
		701313	701313	A	G	A	G	G	A	A	G	T	T	C	C	T	G	G	A	A	C	T	G	T	C	C	C	G	C		701313	A	A	A	G	G	G	T	A	T	G	A	C	A	C	G	C	T	A
		701319	701319	A	G	A	G	G	A	A	G	T	T	C	C	T	G	G	A	A	C	T	G	T	C	C	C	G	C		701319	A	A	A	G	G	G	T	A	T	G	A	C	A	C	G	C	T	A
		701325	701325	A	G	A	G	G	A	A	G	T	T	C	C	T	G	G	A	A	C	T	G	T	C	C	C	G	C		701325	A	A	A	G	G	G	T	A	T	G	A	C	A	C	G	C	T	A
		701331	701331	A	G	A	G	G	A	A	G	T	T	C	C	T	G	G	A	A	C	T	G	T	C	C	C	G	C		701331	A	A	A	G	G	G	T	A	T	G	A	C	A	C	G	C	T	A
		701337	701337	A	G	A	G	G	A	A	G	T	T	C	C	T	G	G	A	A	C	T	G	T	C	C	C	G	C		701337	A	A	A	G	G	G	T	A	T	G	A	C	A	C	G	C	T	A
		701343	701343	A	G	A	G	G	A	A	G	T	T	C	C	T	G	G	A	A	C	T	G	T	C	C	C	G	C		701343	A	A	A	G	G	G	T	A	T	G	A	C	A	C	G	C	T	A
		701349	701349	A	G	A	G	G	A	A	G	T	T	C	C	T	G	G	A	A	C	T	G	T	C	C	C	G	C		701349	A	A	A	G	G	G	T	A	T	G	A	C	A	C	G	C	T	A
		701355	701355	A	G	A	G	G	A	A	G	T	T	C	C	T	G	G	A	A	C	T	G	T	C	C	C	G	C		701355	A	A	A	G	G	G	T	A	T	G	A	C	A	C	G	C	T	A
		701361	701361	A	G	A	G	G	A	A	G	T	T	C	C	T	G	G	A	A	C	T	G	T	C	C	C	G	C		701361	A	A	A	G	G	G	T	A	T	G	A	C	A	C	G	C	T	A
		701367	701367	A	G	A	G	G	A	A	G	T	T	C	C	T	G	G	A	A	C	T	G	T	C	C	C	G	C		701367	A	A	A	G	G	G	T	A	T	G	A	C	A	C	G	C	T	A
		701373	701373	A	G	A	G	G	A	A	G	T	T	C	C	T	G	G	A	A	C	T	G	T	C	C	C	G	C		701373	A	A	A	G	G	G	T	A	T	G	A	C	A	C	G	C	T	A
		701379	701379	A	G	A	G	G	A	A	G	T	T	C	C	T	G	G	A	A	C	T	G	T	C	C	C	G	C		701379	A	A	A	G	G	G	T	A	T	G	A	C	A	C	G	C	T	A
		701385	701385	A	G	A	G	G	A	A	G	T	T	C	C	T	G	G	A	A	C	T	G	T	C	C	C	G	C		701385	A	A	A	G	G	G	T	A	T	G	A	C	A	C	G	C	T	A
		701391	701391	A	G	A	G	G	A	A	G	T	T	C	C	T	G	G	A	A	C	T	G	T	C	C	C	G	C		701391	A	A	A	G	G	G	T	A	T	G	A	C	A	C	G	C	T	A
		701397	701397	A	G	A	G	G	A	A	G	T	T	C	C	T	G	G	A	A	C	T	G	T	C	C	C	G	C		701397	A	A	A	G	G	G	T	A	T	G	A	C	A	C	G	C	T	A
		701403	701403	A	G	A	G	G	A	A	G	T	T	C	C	T	G	G	A	A	C	T	G	T	C	C	C	G	C		701403	A	A	A	G	G	G	T	A	T	G	A	C	A	C	G	C	T	A
		701405	701405	A	G	A	G	G	A	A	G	T	T	C	C	T	G	G	A	A	C	T	G	T	C	C	C	G	C		701405	A	A	A	G	G	G	T	A	T	G	A	C	A	C	G	C	T	A
		701415	701415	A	G	A	G	G	A	A	G	T	T	C	C	T	G	G	A	A	C	T	G	T	C	C	C	G	C		701415	A	A	A	G	G	G	T	A	T	G	A	C	A	C	G	C	T	A
		701421	701421	A	G	A	G	G	A	A	G	T	T	C	C	T	G	G	A	A	C	T	G	T	C	C	C	G	C		701421	A	A	A	G	G	G	T	A	T	G	A	C	A	C	G	C	T	A
		701427	701427	A	G	A	G	G	A	A	G	T	T	C	C	T	G	G	A	A	C	T	G	T	C	C	C	G	C		701427	A	A	A	G	G	G	T	A	T	G	A	C	A	C	G	C	T	A
		701433	701433	A	G	A	G	G	A	A	G	T	T	C	C	T	G	G	A	A	C	T	G	T	C	C	C	G	C		701433	A	A	A	G	G	G	T	A	T	G	A	C	A	C	G	C	T	A
		701439	701439	A	G	A	G	G	A	A	G	T	T	C	C	T	G	G	A	A	C	T	G	T	C	C	C	G	C		701439	A	A	A	G	G	G	T	A	T	G	A	C	A	C	G	C	T	A
		701451	701451	A	G	A	G	G	A	A	G	T	T	C	C	T	G	G	A	A	C	T	G	T	C	C	C	G	C		701451	A	A	A	G	G	G	T	A	T	G	A	C	A	C	G	C	T	A
		701457	701457	A	G	A	G	G	A	A	G	T	T	C	C	T	G	G	A	A	C	T	G	T	C	C	C	G	C		701457	A	A	A	G	G	G	T	A	T	G	A	C	A	C	G	C	T	A
		701469	701469	A	G	A	G	G	A	A	G	T	T	C	C	T	G	G	A	A	C	T	G	T	C	C	C	G	C		701469	A	A	A	G	G	G	T	A	T	G	A	C	A	C	G	C	T	A
		701475	701475	A	G	A	G	G	A	A	G	T	T	C	C	T	G	G	A	A	C	T	G	T	C	C	C	G	C		701475	A	A	A	G	G	G	T	A	T	G	A	C	A	C	G	C	T	A
		701481	701481	A	G	A	G	G	A	A	G	T	T	C	C	T	G	G	A	A	C	T	G	T	C	C	C	G	C		701481	A	A	A	G	G	G	T	A	T	G	A	C	A	C	G	C	T	A
		701487	701487	A	G	A	G	G	A	A	G	T	T	C	C	T	G	G	A	A	C	T	G	T	C	C	C	G	C		701487	A	A	A	G	G	G	T	A	T	G	A	C	A	C	G	C	T	A
		701493	701493	A	G	A	G	G	A	A	G	T	T	C	C	T	G	G	A	A	C	T	G	T	C	C	C	G	C		701493	A	A	A	G	G	G	T	A	T	G	A	C	A	C	G	C	T	A
		701499	701499	A	G	A	G	G	A	A	G	T	T	C	C	T	G	G	A	A	C	T	G	T	C	C	C	G	C		701499	A	A	A	G	G	G	T	A	T	G	A	C	A	C	G	C	T	A
		701501	701501	A	G	A	G	G	A	A	G	T	T	C	C	T	G	G	A	A	C	T	G	T	C	C	C	G	C		701501	A	A	A	G	G	G	T	A	T	G	A	C	A	C	G	C	T	A
		701505	701505	A	G	A	G	G	A	A	G	T	T	C	C	T	G	G	A	A	C	T	G	T	C	C	C	G	C		701505	A	A	A	G	G	G	T	A	T	G	A	C	A	C	G	C	T	A
		701511	701511	A	G	A	G	G	A	A	G	T	T	C	C	T	G	G	A	A	C	T	G	T	C	C	C	G	C		701511	A	A	A	G	G	G	T	A	T	G	A	C	A	C	G	C	T	A
		701517	701517	A	G	A	G	G	A	A	G	T	T	C	C	T	G	G	A	A	C	T	G	T	C	C	C	G	C		701517	A	A	A	G	G	G	T	A	T	G	A	C	A	C	G	C	T	A
		701523	701523	A	G	A	G	G	A	A	G	T	T	C	C	T	G	G	A	A	C	T	G	T	C	C	C	G	C		701523	A	A	A	G	G	G	T	A	T	G	A	C	A	C	G	C	T	A
		701529	701529	A	G	A	G	G	A	A	G	T	T	C	C	T	G	G	A	A	C	T	G	T	C	C	C	G	C		701529	A	A	A	G	G	G	T	A	T	G	A	C	A	C	G	C	T	A
		701535	701535	A	G	A	G	G	A	A	G	T	T	C	C	T	G	G	A	A	C	T	G	T	C	C	C	G	C		701535	A	A	A	G	G	G	T	A	T	G	A	C	A	C	G	C	T	A
		701541	701541	A	G	A	G	G	A	A	G	T	T	C	C	T	G	G	A	A	C	T	G	T	C	C	C	G	C		701541	A	A	A	G	G	G	T	A	T	G	A	C	A	C	G	C	T	A
		701547	701547	A	G	A	G	G	A	A	G	T	T	C	C	T	G	G	A	A	C	T	G	T	C	C	C	G	C		701547	A	A	A	G	G	G	T	A	T	G	A	C	A	C	G		T	A
		701553	701553	A	G	A	G	G	A	A	G	T	T	C	C	T	G	G	A	A	C	T	G	T	C	C	C	G	C		701553	A	A	A	G	G	G	T	A	T	G	A	C	A	C	G	C	T	A
		701559	701559	A	G	A	G	G	A	A	G	T	T	C	C	T	G	G	A	A	C	T	G	T	C	C	C	G	C		701559	A	A	A	G	G	G	T	A	T	G	A	C	A	C	G	C	T	A
		701566	701566	A	G	A	G	G	A	A	G	T	T	C	C	T	G	G	A	A	C	T	G	T	C	C	C	G	C		701566	A	A	A	G	G	G	T	A	T	G	A	C	A	C	G	C	T	A
		701571	701571	A	G	A	G	G	A	A	G	T	T	C	C	T	G	G	A	A	C	T	G	T	C	C	C	G	C		701571	A	A	A	G	G	G	T	A	T	G	A	C	A	C	G	C	T	A
		701577	701577	A	G	A	G	G	A	A	G	T	T	C	C	T	G	G	A	A	C	T	G	T	C	C	C	G	C		701577	A	A	A	G	G	G	T	A	T	G	A	C	A	C	G	C	T	A
		701583	701583	A	G	A	G	G	A	A	G	T	T	C	C	T	G	G	A	A	C	T	G	T	C	C	C	G	C		701583	A	A	A	G	G	G	T	A	T	G	A	C	A	C	G	C	T	A
		701589	701589	A	G	A	G	G	A	A	G	T	T	C	C	T	G	G	A	A	C	T	G	T	C	C	C	G	C		701589	A	A	A	G	G	G	T	A	T	G	A	C	A	C	G	C	T	A
		701595	701595	A	G	A	G	G	A	A	G	T	T	C	C	T	G	G	A	A	C	T	G	T	C	C	C	G	C		701595	A	A	A	G	G	G	T	A	T	G	A	C	A	C	G	C	T	A
		701603	701603	A	G	A	G	G	A	A	G	T	T	C	C	T	G	G	A	A	C	T	G	T	C	C	C	G	C		701603	A	A	A	G	G	G	T	A	T	G	A	C	A	C	G	C	T	A
		701609	701609	A	G	A	G	G	A	A	G	T	T	C	C	T	G	G	A	A	C	T	G	T	C	C	C	G	C		701609	A	A	A	G	G	G	T	A	T	G	A	C	A	C	G	C	T	A
		701705	701705	A	G	A	G	G	A	A	G	T	T	C	C	T	G	G	A	A	C	T	G	T	C	C	C	G	C		701705	A	A	A	G	G	G	T	A	T	G	A	C	A	C	G	C	T	A
		1001033	1001033																												1001033
		1001035	1001035	A	G	A	G	G	A	A	G	T	T	C	C	T	G	G	A	A	C	T	G	T	C	C	C	G	C		1001035	A	A	A	G	G	G	T	A	T	G	A	C	A	C	G	C	T	A
		1001037	1001037	A	G	A	G	G	A	A	G	T	T	C	C	T	G	G	A	A	C	T	G	T	C	C	C	G	C		1001037	A	A	A	G	G	G	T	A	T	G	A	C	A	C	G	C	T	A
		1001040	1001040	A	G	A	G	G	A	A	G	T	T	C	C	T	G	G	A	A	C	T	G	T	C	C	C	G	C		1001040	A	A	A	G	G	G	T		T	G		C	A	C	G		T	A
		1001047	1001047	A	G	A	G	G	A	A	G	T	T	C	C	T	G	G	A	A	C	T	G	T	C	C	C	G	C		1001047	A	A	A	G	G	G	T	A	T	G	A	C	A	C	G	C	T	A
		1001048	1001048	A	G	A	G	G	A	A	G	T	T	C	C	T	G	G	A	A	C	T	G	T	C	C	C	G	C		1001048	A	A	A	G	G	G	T	A	T	G	A	C	A	C	G	C	T	A
		1001054	1001054	A	G	A	G	G	A	A	G	T	T	C	C	T	G	G	A	A	C	T	G	T	C	C	C	G	C		1001054	A	A	A	G	G	G	T	A	T	G	A	C	A	C	G	C	T	A
		1001059	1001059	A	G	A	G	G	A	A	G	T	T	C	C	T	G	G	A	A	C	T	G	T	C	C	C	G	C		1001059	A	A	A	G	G	G	T	A	T	G	A	C	A	C	G	C	T	A
		1001071	1001071	A	G	A	G	G	A	A	G	T	T	C	C	T	G	G	A	A	C	T	G	T	C	C	C	G	C		1001071	A	A	A	G	G	G	T	A	T	G	A	C	A	C	G	C	T	A
		1001077	1001077	A	G	A	G	G	A	A	G	T	T	C	C	T	G	G	A	A	C	T	G	T	C	C	C	G	C		1001077	A	A	A	G	G	G	T	A	T	G	A	C	A	C	G	C	T	A
		1001083	1001083	A	G	A	G	G	A	A	G	T	T	C	C	T	G	G	A	A	C	T	G	T	C	C	C	G	C		1001083	A	A	A	G	G	G	T	A	T	G	A	C	A	C	G	C	T	A
		1001084	1001084	A	G	A	G	G	A	A	G	T	T	C	C	T	G	G	A	A	C	T	G	T	C	C	C	G	C		1001084	A	A	A	G	G	G	T	A	T	G	A	C	A	C	G	C	T	A
		1001398	1001398	A	G	A	G	G	A	A	G	T	T	C	C	T	G	G	A	A	C	T	G	T	C	C	C	G	C		1001398	A	A	A	G	G	G	T	A	T	G	A	C	A	C	G	C	T	A
		1001401	1001401	A	G	A	G	G	A	A	G	T	T	C	C	T	G	G	A	A	C	T	G	T	C	C	C	G	C		1001401	A	A	A	G	G	G	T	A	T	G	A	C	A	C	G	C	T	A
		1001412	1001412	A	G	A	G	G	A	A	G	T	T	C	C	T	G	G	A	A	C	T	G	T	C	C	C	G	C		1001412	A	A	A	G	G	G	T	A	T	G	A	C	A	C	G	C	T	A
		1001415	1001415	A	G	A	G	G	A	A	G	T	T	C	C	T	G	G	A	A	C	T	G	T	C	C	C	G	C		1001415	A	A	A	G	G	G	T	A	T	G	A	C	A	C	G	C	T	A
		1001416	1001416	A	G	A	G	G	A	A	G	T	T	C	C	T	G	G	A	A	C	T	G	T	C	C	C	G	C		1001416	A	A	A	G	G	G	T	A	T	G	A	C	A	C	G	C	T	A
		1001418	1001418																												1001418
		1001419	1001419	A	G	A	G	G	A	A	G	T	T	C	C	T	G		A		C	T	G	T		C		G			1001419
		1001420	1001420	A	G	A	G	G	A	A	G	T	T	C	C	T	G		A		C	T	G	T		C		G			1001420
		1001421	1001421	A	G	A	G	G	A	A	G	T	T	C	C	T	G	G	A	A	C	T	G	T	C	C	C	G	C		1001421	A	A	A	G	G	G	T	A	T	G	A	C	A	C	G	C	T	A
		1001422	1001422																												1001422
		1001423	1001423																												1001423
		1001425	1001425																												1001425
		1001427	1001427																												1001427
		1001428	1001428																												1001428
		1001429	1001429																												1001429
		1001437	1001437	A	G	A	G	G	A	A	G	T	T	C	C	T	G	G	A	A	C	T	G	T	C	C	C	G	C		1001437	A	A	A	G	G	G	T	A	T	G	A	C	A	C	G	C	T	A
		1001438	1001438	A	G	A	G	G	A	A	G	T	T	C	C	T	G	G	A	A	C	T	G	T	C	C	C	G	C		1001438	A	A	A	G	G	G	T	A	T	G	A	C	A	C	G	C	T	A
		1001440	1001440	A	G	A	G	G	A	A	G	T	T	C	C	T	G	G	A	A	C	T	G	T	C	C	C	G	C		1001440	A	A	A	G	G	G	T	A	T	G	A	C	A	C	G	C	T	A
		1001441	1001441	A	G	A	G	G	A	A	G	T	T	C	C	T	G	G	A	A	C	T	G	T	C	C	C	G	C		1001441	A	A	A	G	G	G	T	A	T	G	A	C	A	C	G	C	T	A
		1001442	1001442	A	G	A	G	G	A	A	G	T	T	C	C	T	G	G	A	A	C	T	G	T	C	C	C	G	C		1001442	A	A	A	G	G	G	T	A	T	G	A	C	A	C	G	C	T	A
		1001443	1001443																												1001443
		1001445	1001445	A	G	A	G	G	A	A	G	T	T	C	C	T	G	G	A	A	C	T	G	T	C	C	C	G	C		1001445	A	A	A	G	G	G	T	A	T	G	A	C	A	C	G	C	T	A
		1001446	1001446	A	G	A	G	G	A	A	G	T	T	C	C	T	G	G	A	A	C	T	G	T	C	C	C	G	C		1001446	A	A	A	G	G	G	T	A	T	G	A	C	A	C	G	C	T	A
		1001448	1001448	A	G	A	G	G	A	A	G	T	T	C	C	T	G	G	A	A	C	T	G	T	C	C	C	G	C		1001448	A	A	A	G	G	G	T	A	T	G	A	C	A	C	G	C	T	A
	B. acutorostrata "dwarf"	DW1	DW1	A		A	G		A			T	T		C	T	G					T	G	T		C	C	G			DW1			A	G	G	G	T	A	T	G	A		A	C	G	C	T	A
		DW2	DW2	A	G	A	G	G	A	A			T	C	C	T				A		T		T	C	C			C		DW2	A	A		G		G	T		T	G	A	C	A	C	G	C	T	A
		DW3	DW3				G				G			C			G				C	T	G	T		C	C	G	C		DW3			A		G	G	T	A	T	G	A	C		C	G	C		A
		DW4	DW4	A	G	A	G		A	A		T	T	C	C	T	G			A	C	T	G	T	C	C		G	C		DW4	A	A	A	G	G		T	A	T	G	A	C	A	C	G	C	T	A
		DW5	DW5	A	G					A				C		T	G	G			C		G		C				C		DW5	A	A	A	G	G	G	T		T	G			A	C		C	T
		DW6	DW6	A	G	A		G	A	A	G				C		G			A	C	T			C	C			C		DW6	A		A	G	G	G	T	A	T	G	A	C	A	C	G	C		A
		DW7	DW7				G			A		T	T	C			G						G	T				G			DW7			A	G	G	G	T	A	T		A	C		C	G	C	T	A
		DW8	DW8	A	G	A		G	A		G	T	T	C	C	T	G		A				G	T		C	C	G			DW8	A	A	A		G	G	T			G	A	C	A	C	G	C		A
		DW9	DW9				G		A	A	G	T	T			T		G	A	A		T		T			C	G	C		DW9		A		G	G	G	T	A			A		A	C	G	C	T	A
		DW10	DW10			A		G		A	G	T	T		C				A	A			G	T			C				DW10		A	A		G	G	T		T		A	C	A	C		C	T
		DW11	DW11	A	G	A	G		A		G		T	C		T		G		A		T		T	C	C	C				DW11	A	A	A	G	G	G	T	A	T	G	A		A	C	G	C	T	A
					0
	Description	Testing outlying individuals			16
	first migrant	9601017	9601017	G	C	C	A	A	G	G	A	C	G	T	T	C	A	A	G	G	T	G	T	C	T	A	T	A	T		9601017	G	C	G	T	A	T	C	G	C	A	T	T	C	T	A	T	C	G
	First hybrid	701550	701550	AG	CG	AC	AG	AG	AG	AG	AG	CT	GT	CT	CT	CT	AG	AG	AG	AG	CT	GT	GT	CT	CT	AC	CT	AG	CT		701550	AG	AC	AG	GT	AG	GT	CT	AG	CT	AG	AT	CT	AC	CT	AG	CT	CT	AG
	Outlier	901016	901016	A	G	A	G	G	A	A	G	T	T	C	C	T	G	G	A	A	C	T	G	T	C	C	C	G	C		901016	A	A	A	G	G	G	T	A	T	G	A	C	A	C	G		T	A
	Second hybrid	1001065	1001065	AG	CG	AC	AG	AG	AG	AG	AG	CT	GT	CT	CT	CT	AG	AG	A	AG	CT	GT	GT	CT	CT	AC	CT	AG	CT		1001065	AG	AC	AG	GT	AG	GT	CT	AG	CT	AG	AT	CT	AC	CT	AG	CT	CT	AG
	Fetus of 1001065	1001065-fetus	1001065-fetus	AG	G	A	AG	AG	AG	A	AG	T	GT	C	C	T	G	AG	A	A	CT	GT	GT	CT	C	C	C	G	CT		1001065-fetus	AG	AC	AG	GT	AG	GT	T	A	CT	AG	A	CT	AC	CT	AG	CT	T	AG
	Outlier	1101069	1101069	A	G	A	G	G	A	A	G	T	T	C	C	T	G	G	A	A	C	T	G	T	C	C	C	G	C		1101069	A	A	A	G	G	G	T	A	T	G	A	C	A	C	G	C	T	A
	Outlier	1101158	1101158	A	G	AC	G	AG	A	AG	G	T	T	C	CT	T	G	AG	AG	A	C	T	G	T	CT	C	C	AG	C		1101158	AG	A	AG	G	AG	GT	CT	A	T	G	AT	CT	AC	C	G		T	A
	Outlier	1101205	1101205	A	G	A	G	G	A	A	G	T	T	C	C	T	G	G	A	A	C	T	G	T	C	C	C	G	C		1101205	A	A	A	G	G	G	T	A	T	G	A	C	A	C	G	C	T	A
	Outlier	1401130	1401130	A	G	A	G	G	A	A	G	T	T	C	C	T	G	G	A	A	C	T	G	T	C	C	C	G	C		1401130	A	A	A	G	G	G	T	A	T	G	A	C	A	C	G		T	A
	Outlier	*1001065_duplicat due to a deviating genotype	1001065	AG	CG	AC	AG	AG	AG	AG	AG	CT	GT	CT	CT	CT	AG	AG	A	AG	CT	GT	GT	CT	CT	AC	CT	AG	C
		**Quality cutoff	20 of 26 is ok																												18 of 24 is ok
			Major allele	G	C	C	A	A	G	G	A	C	G	T	T	C	A	A	G	G	T	G	T	C	T	A	T	A	T		Major allele	G	C	G	T	A	T	C	G	C	A	T	T	C	T	A	T	C	G
			Minor allele	A	G	A	G	G	A	A	G	T	T	C	C	T	G	G	A	A	C	T	G	T	C	C	C	G	C		Minor allele	A	A	A	G	G	G	T	A	T	G	A	C	A	C	G	C	T	A
			Hetero	AG	CG	AC	AG	AG	AG	AG	AG	CT	GT	CT	CT	CT	AG	AG	AG	AG	CT	GT	GT	CT	CT	AC	CT	AG	CT		Hetero	AG	AC	AG	GT	AG	GT	CT	AG	CT	AG	AT	CT	AC	CT	AG	CT	CT	AG
			tot, maj	184	183	184	176	185	184	184	184	183	184	183	184	179	183	185	182	181	184	178	184	184	180	181	179	184	179		tot, maj	193	193	192	188	194	193	187	192	193	193	193	194	194	193	193	191	192	192
			minor	418	417	416	426	411	418	418	416	417	420	419	414	423	419	403	412	403	410	418	418	422	400	417	403	416	403		minor	445	447	452	454	452	453	461	446	451	449	451	446	450	455	451	443	450	452
			Ant, major	178	178	178	170	178	178	178	178	178	178	178	178	174	178	178	178	176	178	172	178	178	174	176	174	178	174		Ant, major	187	188	186	183	188	187	182	188	188	188	188	188	188	188	188	186	188	187
			minor	0	0	0	8	0	0	0	0	0	0	0	0	4	0	0	0	0	0	0	0	0	0	0	0	0	0		minor	1	0	2	5	0	1	6	0	0	0	0	0	0	0	0	0	0	1
			Pac, major	0	0	0	0	0	0	0	0	0	0	0	0	0	0	0	0	0	0	0	0	0	0	0	0	0	0		Pac, major	0	0	0	0	0	0	0	0	0	0	0	0	0	0	0	0	0	0
			minor	156	156	154	156	156	156	156	156	156	156	156	154	156	156	154	156	154	154	156	156	156	154	154	152	156	152		minor	188	188	188	188	188	188	188	188	188	188	188	188	188	188	188	188	188	188
			Atl, major	0	0	0	0	0	0	0	0	0	0	0	0	0	0	0	0	0	0	0	0	0	0	0	0	0	0		Atl, major	0	0	0	0	0	0	0	0	0	0	0	0	0	0	0	0	0	0
			minor	234	234	234	234	234	234	234	234	234	234	234	234	234	234	230	234	222	234	234	234	234	222	234	224	234	224		minor	232	232	232	232	232	232	232	230	232	232	230	232	232	232	232	226	232	232
			Dw, major	0	0	0	0	0	0	0	0	0	0	0	0	0	0	0	0	0	0	0	0	0	0	0	0	0	0		Dw, major	0	0	0	0	0	0	0	0	0	0	0	0	0	0	0	0	0	0
			minor	14	12	14	14	8	14	14	12	12	16	14	12	14	14	6	6	12	8	14	14	18	10	14	12	12	12		minor	12	14	18	16	20	20	22	14	18	16	20	14	18	22	18	22	16	18
		*This individual (a duplicate) gave deviating results on 'scaffold9868272 and are therfore included in the dataset. However the quality is not good and CT it the most probable genotype, not C.
		**Individuals with less than 75% readable SnP's on a seperate run, are removed. This is called the quality cutoff.
		SnP's with no/low amplification and other technical problems are removed from dataset.
		We have not had acess to the dwarf samples, the genotyes are collected from an individually tagged genome sequensing.
		The rest of the samples, included the test-individuals are verifyed on the Sequenom-platform.
			Total																												Total
			A	414	0	412	164	180	414	414	180	0	0	0	0	0	180	180	408	400	0	0	0	0	0	178	0	180	0		A	440	444	446	0	190	0	0	444	0	190	448	0	446	0	190	0	0	448
			Frequency	0.695	0	0.69398	0.291667	0.309764	0.695	0.695	0.30602	0	0	0	0	0	0.303333	0.313993	0.692568	0.690722	0	0	0	0	0	0.302013	0	0.30602	0		Frequency	0.697492	0.698438	0.701863	0	0.30031	0	0	0.69906	0	0.300623	0.700311	0	0.698758	0	0.299689	0	0	0.701863
			C	0	180	180	0	0	0	0	0	180	0	416	410	174	0	0	0	0	406	0	0	180	396	414	400	0	398		C	0	190	0	0	0	0	178	0	190	0	0	442	190	452	0	440	190	0
			Frequency	0	0.304348	0.30602	0	0	0	0	0	0.304348	0	0.696667	0.692953	0.296667	0	0	0	0	0.690878	0	0	0.30298	0.690311	0.697987	0.693103	0	0.691379		Frequency	0	0.301563	0	0	0	0	0.289231	0	0.30031	0	0	0.696262	0.301242	0.701538	0	0.698113	0.299689	0
			G	180	414	0	414	406	180	180	412	0	180	0	0	0	416	398	180	178	0	174	414	0	0	0	0	412	0		G	188	0	186	446	448	448	0	190	0	446	0	0	0	0	448	0	0	188
			Frequency	0.305	0.695652	0	0.708333	0.690236	0.305	0.305	0.69398	0	0.305281	0	0	0	0.696667	0.686007	0.307432	0.309278	0	0.299331	0.693709	0	0	0	0	0.69398	0		Frequency	0.302508	0	0.298137	0.707165	0.69969	0.701238	0	0.30094	0	0.699377	0	0	0	0	0.700311	0	0	0.298137
			T	0	0	0	0	0	0	0	0	414	416	180	180	418	0	0	0	0	180	414	180	418	176	0	176	0	176		T	0	0	0	180	0	188	452	0	448	0	190	190	0	190	0	188	448	0
			Frequency	0	0	0	0	0	0	0	0	0.695652	0.694719	0.303333	0.307047	0.703333	0	0	0	0	0.309122	0.700669	0.306291	0.69702	0.309689	0	0.306897	0	0.308621		Frequency	0	0	0	0.292835	0	0.298762	0.710769	0	0.69969	0	0.299689	0.303738	0	0.298462	0	0.301887	0.700311	0
			AC	0	0	3	0	0	0	0	0	0	0	0	0	0	0	0	0	0	0	0	0	0	0	2	0	0	0		AC	0	3	0	0	0	0	0	0	0	0	0	0	4	0	0	0	0	0
			AG	3	0	0	11	4	3	3	3	0	0	0	0	0	2	4	2	2	0	0	0	0	0	0	0	3	0		AG	5	0	6	0	4	0	0	2	0	3	0	0	0	0	3	0	0	4
			AT	0	0	0	0	0	0	0	0	0	0	0	0	0	0	0	0	0	0	0	0	0	0	0	0	0	0		AT	0	0	0	0	0	0	0	0	0	0	3	0	0	0	0	0	0	0
			CG	0	2	0	0	0	0	0	0	0	0	0	0	0	0	0	0	0	0	0	0	0	0	0	0	0	0		CG	0	0	0	0	0	0	0	0	0	0	0	0	0	0	0	0	0	0
			CT	0	0	0	0	0	0	0	0	2	0	2	3	4	0	0	0	0	3	0	0	3	3	0	2	0	3		CT	0	0	0	0	0	0	10	0	4	0	0	5	0	4	0	4	3	0
			GT	0	0	0	0	0	0	0	0	0	5	0	0	0	0	0	0	0	0	5	5	0	0	0	0	0	0		GT	0	0	0	8	0	5	0	0	0	0	0	0	0	0	0	0	0	0
			Total	600	598	598	600	594	600	600	598	598	606	600	596	600	600	586	592	582	592	598	604	604	578	596	580	598	580		Total	638	640	644	642	646	646	650	638	646	642	644	642	644	650	644	636	644	644
			Antartica																												Antartica
			A	0	0	0	162	178	0	0	178	0	0	0	0	0	178	178	0	0	0	0	0	0	0	176	0	178	0		A	0	0	0	0	188	0	0	0	0	188	0	0	0	0	188	0	0	0
			Frequency	0	0	0	0.955056	1	0	0	1	0	0	0	0	0	1	1	0	0	0	0	0	0	0	1	0	1	0		Frequency	0.00531915	0	0.0106383	0	1	0	0	0	0	1	0	0	0	0	1	0	0	0.00531915
			C	0	178	178	0	0	0	0	0	178	0	0	0	172	0	0	0	0	0	0	0	178	0	0	0	0	0		C	0	188	0	0	0	0	176	0	188	0	0	0	188	0	0	0	188	0
			Frequency	0	1	1	0	0	0	0	0	1	0	0	0	0.977528	0	0	0	0	0	0	0	1	0	0	0	0	0		Frequency	0	1	0	0	0	0	0.968085	0	1	0	0	0	1	0	0	0	1	0
			G	178	0	0	0	0	178	178	0	0	178	0	0	0	0	0	178	176	0	172	0	0	0	0	0	0	0		G	186	0	184	0	0	0	0	188	0	0	0	0	0	0	0	0	0	186
			Frequency	1	0	0	0.0449438	0	1	1	0	0	1	0	0	0	0	0	1	1	0	1	0	0	0	0	0	0	0		Frequency	0.994681	0	0.989362	0.0265957	0	0.00531915	0	1	0	0	0	0	0	0	0	0	0	0.994681
			T	0	0	0	0	0	0	0	0	0	0	178	178	2	0	0	0	0	178	0	178	0	174	0	174	0	174		T	0	0	0	178	0	186	0	0	0	0	188	188	0	188	0	186	0	0
			Frequency	0	0	0	0	0	0	0	0	0	0	1	1	0.0224719	0	0	0	0	1	0	1	0	1	0	1	0	1		Frequency	0	0	0	0.973404	0	0.994681	0.0319149	0	0	0	1	1	0	1	0	1	0	0
			AG	0	0	0	8	0	0	0	0	0	0	0	0	0	0	0	0	0	0	0	0	0	0	0	0	0	0		AG	1	0	2	0	0	0	0	0	0	0	0	0	0	0	0	0	0	1
			CT	0	0	0	0	0	0	0	0	0	0	0	0	2	0	0	0	0	0	0	0	0	0	0	0	0	0		CT	0	0	0	0	0	0	6	0	0	0	0	0	0	0	0	0	0	0
			GT	0	0	0	0	0	0	0	0	0	0	0	0	0	0	0	0	0	0	0	0	0	0	0	0	0	0		GT	0	0	0	5	0	1	0	0	0	0	0	0	0	0	0	0	0	0
			AC	0	0	0	0	0	0	0	0	0	0	0	0	0	0	0	0	0	0	0	0	0	0	0	0	0	0		AC	0	0	0	0	0	0	0	0	0	0	0	0	0	0	0	0	0	0
			AT	0	0	0	0	0	0	0	0	0	0	0	0	0	0	0	0	0	0	0	0	0	0	0	0	0	0		AT	0	0	0	0	0	0	0	0	0	0	0	0	0	0	0	0	0	0
			CG	0	0	0	0	0	0	0	0	0	0	0	0	0	0	0	0	0	0	0	0	0	0	0	0	0	0		CG	0	0	0	0	0	0	0	0	0	0	0	0	0	0	0	0	0	0
			Total	178	178	178	178	178	178	178	178	178	178	178	178	178	178	178	178	176	178	172	178	178	174	176	174	178	174		Total	188	188	188	188	188	188	188	188	188	188	188	188	188	188	188	186	188	188
			North Pacific																												North Pacific
			A	156	0	154	0	0	156	156	0	0	0	0	0	0	0	0	156	154	0	0	0	0	0	0	0	0	0		A	188	188	188	0	0	0	0	188	0	0	188	0	188	0	0	0	0	188
			Frequency	1	0	1	0	0	1	1	0	0	0	0	0	0	0	0	1	1	0	0	0	0	0	0	0	0	0		Frequency	1	1	1	0	0	0	0	1	0	0	1	0	1	0	0	0	0	1
			C	0	0	0	0	0	0	0	0	0	0	156	154	0	0	0	0	0	154	0	0	0	154	154	152	0	152		C	0	0	0	0	0	0	0	0	0	0	0	188	0	188	0	188	0	0
			Frequency	0	0	0	0	0	0	0	0	0	0	1	1	0	0	0	0	0	1	0	0	0	1	1	1	0	1		Frequency	0	0	0	0	0	0	0	0	0	0	0	1	0	1	0	1	0	0
			G	0	156	0	156	156	0	0	156	0	0	0	0	0	156	154	0	0	0	0	156	0	0	0	0	156	0		G	0	0	0	188	188	188	0	0	0	188	0	0	0	0	188	0	0	0
			Frequency	0	1	0	1	1	0	0	1	0	0	0	0	0	1	1	0	0	0	0	1	0	0	0	0	1	0		Frequency	0	0	0	1	1	1	0	0	0	1	0	0	0	0	1	0	0	0
			T	0	0	0	0	0	0	0	0	156	156	0	0	156	0	0	0	0	0	156	0	156	0	0	0	0	0		T	0	0	0	0	0	0	188	0	188	0	0	0	0	0	0	0	188	0
			Frequency	0	0	0	0	0	0	0	0	1	1	0	0	1	0	0	0	0	0	1	0	1	0	0	0	0	0		Frequency	0	0	0	0	0	0	1	0	1	0	0	0	0	0	0	0	1	0
			AG	0	0	0	0	0	0	0	0	0	0	0	0	0	0	0	0	0	0	0	0	0	0	0	0	0	0		AG	0	0	0	0	0	0	0	0	0	0	0	0	0	0	0	0	0	0
			CT	0	0	0	0	0	0	0	0	0	0	0	0	0	0	0	0	0	0	0	0	0	0	0	0	0	0		CT	0	0	0	0	0	0	0	0	0	0	0	0	0	0	0	0	0	0
			GT	0	0	0	0	0	0	0	0	0	0	0	0	0	0	0	0	0	0	0	0	0	0	0	0	0	0		GT	0	0	0	0	0	0	0	0	0	0	0	0	0	0	0	0	0	0
			AC	0	0	0	0	0	0	0	0	0	0	0	0	0	0	0	0	0	0	0	0	0	0	0	0	0	0		AC	0	0	0	0	0	0	0	0	0	0	0	0	0	0	0	0	0	0
			AT	0	0	0	0	0	0	0	0	0	0	0	0	0	0	0	0	0	0	0	0	0	0	0	0	0	0		AT	0	0	0	0	0	0	0	0	0	0	0	0	0	0	0	0	0	0
			CG	0	0	0	0	0	0	0	0	0	0	0	0	0	0	0	0	0	0	0	0	0	0	0	0	0	0		CG	0	0	0	0	0	0	0	0	0	0	0	0	0	0	0	0	0	0
			Total	156	156	154	156	156	156	156	156	156	156	156	154	156	156	154	156	154	154	156	156	156	154	154	152	156	152		Total	188	188	188	188	188	188	188	188	188	188	188	188	188	188	188	188	188	188
			Arctic																												Arctic
			A	234	0	234	0	0	234	234	0	0	0	0	0	0	0	0	234	222	0	0	0	0	0	0	0	0	0		A	232	232	232	0	0	0	0	230	0	0	230	0	232	0	0	0	0	232
			Frequency	1	0	1	0	0	1	1	0	0	0	0	0	0	0	0	1	1	0	0	0	0	0	0	0	0	0		Frequency	1	1	1	0	0	0	0	1	0	0	1	0	1	0	0	0	0	1
			C	0	0	0	0	0	0	0	0	0	0	234	234	0	0	0	0	0	234	0	0	0	222	234	224	0	224		C	0	0	0	0	0	0	0	0	0	0	0	232	0	232	0	226	0	0
			Frequency	0	0	0	0	0	0	0	0	0	0	1	1	0	0	0	0	0	1	0	0	0	1	1	1	0	1		Frequency	0	0	0	0	0	0	0	0	0	0	0	1	0	1	0	1	0	0
			G	0	234	0	234	234	0	0	234	0	0	0	0	0	234	230	0	0	0	0	234	0	0	0	0	234	0		G	0	0	0	232	232	232	0	0	0	232	0	0	0	0	232	0	0	0
			Frequency	0	1	0	1	1	0	0	1	0	0	0	0	0	1	1	0	0	0	0	1	0	0	0	0	1	0		Frequency	0	0	0	1	1	1	0	0	0	1	0	0	0	0	1	0	0	0
			T	0	0	0	0	0	0	0	0	234	234	0	0	234	0	0	0	0	0	234	0	234	0	0	0	0	0		T	0	0	0	0	0	0	232	0	232	0	0	0	0	0	0	0	232	0
			Frequency	0	0	0	0	0	0	0	0	1	1	0	0	1	0	0	0	0	0	1	0	1	0	0	0	0	0		Frequency	0	0	0	0	0	0	1	0	1	0	0	0	0	0	0	0	1	0
			AG	0	0	0	0	0	0	0	0	0	0	0	0	0	0	0	0	0	0	0	0	0	0	0	0	0	0		AG	0	0	0	0	0	0	0	0	0	0	0	0	0	0	0	0	0	0
			CT	0	0	0	0	0	0	0	0	0	0	0	0	0	0	0	0	0	0	0	0	0	0	0	0	0	0		CT	0	0	0	0	0	0	0	0	0	0	0	0	0	0	0	0	0	0
			GT	0	0	0	0	0	0	0	0	0	0	0	0	0	0	0	0	0	0	0	0	0	0	0	0	0	0		GT	0	0	0	0	0	0	0	0	0	0	0	0	0	0	0	0	0	0
			AC	0	0	0	0	0	0	0	0	0	0	0	0	0	0	0	0	0	0	0	0	0	0	0	0	0	0		AC	0	0	0	0	0	0	0	0	0	0	0	0	0	0	0	0	0	0
			AT	0	0	0	0	0	0	0	0	0	0	0	0	0	0	0	0	0	0	0	0	0	0	0	0	0	0		AT	0	0	0	0	0	0	0	0	0	0	0	0	0	0	0	0	0	0
			CG	0	0	0	0	0	0	0	0	0	0	0	0	0	0	0	0	0	0	0	0	0	0	0	0	0	0		CG	0	0	0	0	0	0	0	0	0	0	0	0	0	0	0	0	0	0
			Total	234	234	234	234	234	234	234	234	234	234	234	234	234	234	230	234	222	234	234	234	234	222	234	224	234	224		Total	232	232	232	232	232	232	232	230	232	232	230	232	232	232	232	226	232	232
			Dwarf																												Arctic
			A	14	0	14	0	0	14	14	0	0	0	0	0	0	0	0	6	12	0	0	0	0	0	0	0	0	0		A	12	14	18	0	0	0	0	14	0	0	20	0	18	0	0	0	0	18
			Frequency	1	0	1	0	0	1	1	0	0	0	0	0	0	0	0	1	1	0	0	0	0	0	0	0	0	0		Frequency	1	1	1	0	0	0	0	1	0	0	1	0	1	0	0	0	0	1
			C	0	0	0	0	0	0	0	0	0	0	14	12	0	0	0	0	0	8	0	0	0	10	14	12	0	12		C	0	0	0	0	0	0	0	0	0	0	0	14	0	22	0	22	0	0
			Frequency	0	0	0	0	0	0	0	0	0	0	1	1	0	0	0	0	0	1	0	0	0	1	1	1	0	1		Frequency	0	0	0	0	0	0	0	0	0	0	0	1	0	1	0	1	0	0
			G	0	12	0	14	8	0	0	12	0	0	0	0	0	14	6	0	0	0	0	14	0	0	0	0	12	0		G	0	0	0	16	20	20	0	0	0	16	0	0	0	0	18	0	0	0
			Frequency	0	1	0	1	1	0	0	1	0	0	0	0	0	1	1	0	0	0	0	1	0	0	0	0	1	0		Frequency	0	0	0	1	1	1	0	0	0	1	0	0	0	0	1	0	0	0
			T	0	0	0	0	0	0	0	0	12	16	0	0	14	0	0	0	0	0	14	0	18	0	0	0	0	0		T	0	0	0	0	0	0	22	0	18	0	0	0	0	0	0	0	16	0
			Frequency	0	0	0	0	0	0	0	0	1	1	0	0	1	0	0	0	0	0	1	0	1	0	0	0	0	0		Frequency	0	0	0	0	0	0	1	0	1	0	0	0	0	0	0	0	1	0
			AG	0	0	0	0	0	0	0	0	0	0	0	0	0	0	0	0	0	0	0	0	0	0	0	0	0	0		AG	0	0	0	0	0	0	0	0	0	0	0	0	0	0	0	0	0	0
			CT	0	0	0	0	0	0	0	0	0	0	0	0	0	0	0	0	0	0	0	0	0	0	0	0	0	0		CT	0	0	0	0	0	0	0	0	0	0	0	0	0	0	0	0	0	0
			GT	0	0	0	0	0	0	0	0	0	0	0	0	0	0	0	0	0	0	0	0	0	0	0	0	0	0		GT	0	0	0	0	0	0	0	0	0	0	0	0	0	0	0	0	0	0
			AC	0	0	0	0	0	0	0	0	0	0	0	0	0	0	0	0	0	0	0	0	0	0	0	0	0	0		AC	0	0	0	0	0	0	0	0	0	0	0	0	0	0	0	0	0	0
			AT	0	0	0	0	0	0	0	0	0	0	0	0	0	0	0	0	0	0	0	0	0	0	0	0	0	0		AT	0	0	0	0	0	0	0	0	0	0	0	0	0	0	0	0	0	0
			CG	0	0	0	0	0	0	0	0	0	0	0	0	0	0	0	0	0	0	0	0	0	0	0	0	0	0		CG	0	0	0	0	0	0	0	0	0	0	0	0	0	0	0	0	0	0
			Total	14	12	14	14	8	14	14	12	12	16	14	12	14	14	6	6	12	8	14	14	18	10	14	12	12	12		Total	12	14	18	16	20	20	22	14	18	16	20	14	18	22	18	22	16	18
[truncated: 78 more columns]

## Sheet: Summary
			WP1				WP2				WP3				WP4				WP5
		SAMPLE_NAME	Antarctic	Common	Heterozygote		Antarctic	Common	Heterozygote		Atlantic	Dwarf	Heterozygote		Atlantic	Pacific	Heterozygote		Pacific	Dwarf	Heterozygote
		AM1	26	0	0		24	0	0		22	1	0		11	11	0		21	2	1
		AM2	26	0	0		24	0	0		22	1	0		11	10	1		21	3	0
		AM3	26	0	0		24	0	0		22	1	0		11	10	1		21	2	1
		AM4	26	0	0		24	0	0		22	1	0		11	11	0		21	2	1
		AM5	26	0	0		24	0	0		22	1	0		11	10	1		21	3	0
		AM6	26	0	0		24	0	0		22	1	0		12	10	0		21	3	0
		AM7	26	0	0		24	0	0		0	0	0		11	11	0		0	0	0
		AM8	26	0	0		24	0	0		22	1	0		11	11	0		21	2	0
		AM9	26	0	0		24	0	0		22	1	0		11	11	0		21	2	1
		AM10	25	0	0		24	0	0		22	1	0		11	10	1		0	0	0
		AM11	26	0	0		24	0	0		22	1	0		11	10	1		21	3	0
		AM12	26	0	0		23	0	1		22	1	0		10	8	1		21	3	0
		AM13	26	0	0		24	0	0		22	1	0		11	10	1		0	0	0
		AM14	21	0	1		24	0	0		21	1	1		11	10	1		21	3	0
		AM15	26	0	0		24	0	0		22	1	0		11	10	1		0	0	0
		AM16	26	0	0		24	0	0		22	1	0		11	10	1		21	3	0
		AM17	26	0	0		24	0	0		22	1	0		11	11	0		21	2	1
		AM18	0	0	0		24	0	0		22	1	0		11	10	1		21	1	1
		AM19	25	0	1		24	0	0		22	1	0		11	10	1		21	3	0
		AM20	26	0	0		24	0	0		22	1	0		11	10	1		21	2	1
		AM21	26	0	0		24	0	0		22	1	0		11	11	0		21	3	0
		AM22	26	0	0		24	0	0		22	1	0		11	11	0		0	0	0
		AM23	26	0	0		24	0	0		21	1	1		0	0	0		21	3	0
		AM24	26	0	0		24	0	0		22	1	0		12	10	0		21	2	0
		AM25	26	0	0		24	0	0		22	1	0		11	11	0		0	0	0
		AM26	0	0	0		24	0	0		22	1	0		0	0	0		21	3	0
		AM27	25	0	1		24	0	0		22	1	0		11	10	1		21	2	1
		AM28	26	0	0		24	0	0		22	1	0		11	11	0		21	3	0
		AM29	26	0	0		24	0	0		21	1	1		11	11	0		22	2	0
		AM30	25	0	1		23	0	1		22	1	0		11	10	1		21	2	1
		AM31	26	0	0		24	0	0		22	1	0		0	0	0		21	2	0
		AM32	26	0	0		24	0	0		22	1	0		11	10	1		21	3	0
		AM33	26	0	0		24	0	0		22	1	0		12	10	0		21	2	1
		AM34	26	0	0		23	0	1		22	1	0		11	10	1		21	3	0
		AM35	26	0	0		24	0	0		22	1	0		11	11	0		21	2	1
		AM36	25	1	0		24	0	0		22	1	0		11	11	0		21	3	0
		AM37	26	0	0		24	0	0		22	1	0		11	11	0		21	1	1
		AM38	26	0	0		24	0	0		22	1	0		11	10	1		21	3	0
		AM39	26	0	0		24	0	0		22	1	0		11	10	1		21	3	0
		AM40	26	0	0		24	0	0		22	1	0		11	11	0		21	2	0
		AM41	25	0	1		24	0	0		22	1	0		11	10	1		21	3	0
		AM42	26	0	0		24	0	0		22	1	0		11	10	1		21	3	0
		AM43	26	0	0		24	0	0		22	1	0		11	10	1		21	2	1
		AM44	26	0	0		24	0	0		22	1	0		11	11	0		21	3	0
		AM45	26	0	0		24	0	0		22	1	0		11	10	1		21	2	1
		AM46	26	0	0		24	0	0		22	1	0		11	10	1		21	3	0
		AM47	26	0	0		24	0	0		22	1	0		11	10	1		21	3	0
		AM48	26	0	0		24	0	0		21	1	1		11	11	0		21	2	0
		AM49	25	0	1		24	0	0		22	1	0		11	11	0		21	3	0
		AM50	26	0	0		23	0	1		22	1	0		12	10	0		21	3	0
		AM51	26	0	0		24	0	0		22	1	0		12	10	0		20	2	1
		AM52	26	0	0		24	0	0		21	1	1		11	11	0		21	3	0
		AM53	26	0	0		24	0	0		22	1	0		0	0	0		21	3	0
		AM54	26	0	0		23	0	1		22	1	0		12	10	0		21	3	0
		AM55	26	0	0		23	0	0		22	1	0		0	0	0		21	3	0
		AM56	26	0	0		24	0	0		22	1	0		11	11	0		21	3	0
		AM57	26	0	0		23	0	1		22	1	0		0	0	0		19	2	1
		AM58	0	0	0		0	0	0		0	0	0		0	0	0		0	0	0
		AM59	26	0	0		24	0	0		22	1	0		0	0	0		21	3	0
		AM60	26	0	0		23	0	1		22	1	0		11	11	0		21	2	0
		AM61	26	0	0		24	0	0		21	1	1		0	0	0		21	3	0
		AM62	26	0	0		23	0	1		22	1	0		11	11	0		21	3	0
		AM63	26	0	0		24	0	0		21	1	1		10	11	0		21	3	0
		AM64	0	0	0		23	0	1		22	1	0		12	10	0		0	0	0
		AM65	26	0	0		24	0	0		22	1	0		11	10	1		21	3	0
		AM66	25	0	1		24	0	0		22	1	0		11	10	1		21	2	0
		AM67	26	0	0		23	0	0		22	1	0		11	11	0		21	3	0
		AM68	26	0	0		24	0	0		22	1	0		11	10	1		21	2	1
		AM69	26	0	0		24	0	0		22	1	0		10	9	1		21	3	0
		AM70	25	0	1		24	0	0		22	1	0		12	10	0		21	2	1
		AM71	26	0	0		22	0	2		22	1	0		0	0	0		21	3	0
		AM72	26	0	0		24	0	0		22	1	0		11	10	1		21	2	1
		AM73	26	0	0		24	0	0		22	1	0		12	10	0		21	3	0
		AM74	26	0	0		24	0	0		22	1	0		11	10	1		0	0	0
		AM75	22	0	0		24	0	0		21	1	0		9	6	1		0	0	0
		AM76	26	0	0		24	0	0		22	1	0		11	11	0		21	2	1
		AM77	25	0	1		24	0	0		22	1	0		11	11	0		21	3	0
		AM78	26	0	0		23	0	1		22	1	0		11	10	1		21	3	0
		AM79	26	0	0		24	0	0		22	1	0		11	10	1		21	3	0
		AM80	26	0	0		23	0	1		22	1	0		10	9	1		21	2	1
		AM81	0	0	0		24	0	0		22	1	0		11	11	0		21	3	0
		AM82	26	0	0		24	0	0		22	1	0		11	11	0		21	2	1
		AM83	26	0	0		23	0	1		22	1	0		11	10	1		21	3	0
		AM84	26	0	0		24	0	0		22	1	0		12	10	0		21	3	0
		AM85	26	0	0		23	0	1		22	1	0		11	10	1		21	2	0
		AM86	26	0	0		24	0	0		22	1	0		11	10	1		21	3	0
		AM87	26	0	0		22	0	2		22	1	0		12	10	0		21	2	0
		AM88	26	0	0		24	0	0		22	1	0		0	0	0		21	3	0
		AM89	0	0	0		24	0	0		22	1	0		11	10	1		21	3	0
		AM90	26	0	0		24	0	0		22	1	0		11	11	0		21	2	0
		AM91	25	0	1		23	0	1		22	1	0		9	10	1		21	3	0
		AM92	26	0	0		23	0	1		22	1	0		11	10	1		21	2	1
		AM93	24	0	0		21	0	1		22	1	0		11	11	0		20	2	0
		AM94	26	0	0		24	0	0		22	1	0		12	10	0		21	3	0
		AM95	26	0	0		24	0	0		22	1	0		12	10	0		21	3	0
		SAMPLE_NAME	Antarctic	Common	Heterozygote		Antarctic	Common	Heterozygote		Atlantic	Dwarf	Heterozygote		Atlantic	Pacific	Heterozygote		Pacific	Dwarf	Heterozygote
		NP1	0	26	0		0	24	0		23	0	0		19	0	3		0	0	0
		NP2	0	25	0		0	23	0		23	0	0		20	0	1		24	0	0
		NP3	0	0	0		0	0	0		23	0	0		20	0	2		24	0	0
		NP4	0	0	0		0	24	0		23	0	0		0	0	0		24	0	0
		NP5	0	0	0		0	24	0		23	0	0		20	1	0		0	0	0
		NP6	0	0	0		0	24	0		23	0	0		20	0	2		23	0	1
		NP7	0	0	0		0	24	0		23	0	0		21	1	0		24	0	0
		NP8	0	20	0		0	24	0		23	0	0		20	1	0		24	0	0
		NP9	0	26	0		0	24	0		23	0	0		21	0	0		24	0	0
		NP10	0	26	0		0	24	0		23	0	0		0	0	0		24	0	0
		NP11	0	0	0		0	24	0		23	0	0		20	1	0		23	0	1
		NP12	0	0	0		0	24	0		23	0	0		20	0	2		0	0	0
		NP13	0	0	0		0	24	0		23	0	0		0	0	0		24	0	0
		NP14	0	0	0		0	24	0		23	0	0		0	0	0		24	0	0
		NP15	0	0	0		0	24	0		23	0	0		0	0	0		24	0	0
		NP16	0	0	0		0	24	0		23	0	0		21	0	1		24	0	0
		NP17	0	26	0		0	24	0		23	0	0		20	2	0		23	0	0
		NP18	0	26	0		0	24	0		23	0	0		21	0	1		24	0	0
		NP19	0	26	0		0	24	0		23	0	0		0	0	0		24	0	0
		NP20	0	26	0		0	24	0		23	0	0		21	0	0		24	0	0
		NP21	0	26	0		0	24	0		23	0	0		21	0	0		24	0	0
		NP22	0	26	0		0	24	0		23	0	0		20	0	2		24	0	0
		NP23	0	26	0		0	24	0		23	0	0		21	0	1		24	0	0
		NP24	0	26	0		0	24	0		23	0	0		21	0	0		24	0	0
		NP25	0	26	0		0	24	0		23	0	0		20	0	2		23	0	0
		NP26	0	26	0		0	24	0		23	0	0		21	0	1		24	0	0
		NP27	0	26	0		0	24	0		23	0	0		0	0	0		24	0	0
		NP28	0	26	0		0	24	0		23	0	0		22	0	0		0	0	0
		NP29	0	26	0		0	24	0		23	0	0		22	0	0		24	0	0
		NP30	0	26	0		0	24	0		23	0	0		20	0	1		24	0	0
		NP31	0	26	0		0	24	0		23	0	0		22	0	0		24	0	0
		NP32	0	26	0		0	24	0		23	0	0		20	0	2		18	0	0
		NP33	0	26	0		0	23	0		23	0	0		21	0	0		24	0	0
		NP34	0	26	0		0	24	0		23	0	0		21	0	1		24	0	0
		NP35	0	26	0		0	23	0		23	0	0		20	0	1		24	0	0
		NP36	0	26	0		0	24	0		23	0	0		21	0	0		24	0	0
		NP37	0	26	0		0	24	0		23	0	0		0	0	0		24	0	0
		NP38	0	26	0		0	23	0		23	0	0		21	1	0		24	0	0
		NP39	0	26	0		0	24	0		23	0	0		21	0	0		23	0	0
		NP40	0	26	0		0	24	0		23	0	0		20	0	2		24	0	0
		NP41	0	26	0		0	24	0		23	0	0		20	0	1		0	0	0
		NP42	0	26	0		0	24	0		23	0	0		20	1	0		24	0	0
		NP43	0	26	0		0	24	0		23	0	0		0	0	0		24	0	0
		NP44	0	26	0		0	24	0		23	0	0		21	1	0		24	0	0
		NP45	0	0	0		0	24	0		23	0	0		21	1	0		24	0	0
		NP46	0	26	0		0	24	0		23	0	0		20	0	2		24	0	0
		NP47	0	26	0		0	24	0		23	0	0		21	0	0		24	0	0
		NP48	0	26	0		0	24	0		23	0	0		21	0	0		24	0	0
		NP49	0	22	0		0	24	0		23	0	0		20	0	1		24	0	0
		NP50	0	26	0		0	24	0		23	0	0		20	0	0		24	0	0
		NP51	0	26	0		0	24	0		23	0	0		20	1	0		0	0	0
		NP52	0	26	0		0	24	0		23	0	0		0	0	0		24	0	0
		NP53	0	26	0		0	24	0		23	0	0		0	0	0		0	0	0
		NP54	0	26	0		0	23	0		23	0	0		17	0	0		24	0	0
		NP55	0	0	0		0	24	0		23	0	0		0	0	0		22	0	2
		NP56	0	26	0		0	24	0		23	0	0		21	0	1		23	0	1
		NP57	0	26	0		0	24	0		23	0	0		0	0	0		24	0	0
		NP58	0	26	0		0	24	0		23	0	0		21	1	0		24	0	0
		NP59	0	26	0		0	24	0		23	0	0		21	0	1		24	0	0
		NP60	0	26	0		0	24	0		23	0	0		22	0	0		24	0	0
		NP61	0	26	0		0	24	0		23	0	0		22	0	0		0	0	0
		NP62	0	26	0		0	24	0		23	0	0		21	0	1		24	0	0
		NP63	0	26	0		0	24	0		23	0	0		21	0	1		24	0	0
		NP64	0	26	0		0	23	0		23	0	0		21	0	1		24	0	0
		NP65	0	26	0		0	23	0		23	0	0		21	0	0		0	0	0
		NP66	0	26	0		0	24	0		23	0	0		0	0	0		24	0	0
		NP67	0	26	0		0	24	0		23	0	0		20	0	1		0	0	0
		NP68	0	26	0		0	24	0		23	0	0		21	0	0		23	0	1
		NP69	0	26	0		0	24	0		23	0	0		20	0	1		23	0	1
		NP70	0	26	0		0	24	0		23	0	0		20	0	1		24	0	0
		NP71	0	0	0		0	24	0		23	0	0		21	0	1		24	0	0
		NP72	0	26	0		0	24	0		23	0	0		21	0	1		24	0	0
		NP73	0	26	0		0	24	0		23	0	0		22	0	0		0	0	0
		NP74	0	0	0		0	24	0		23	0	0		22	0	0		23	0	1
		NP75	0	26	0		0	24	0		23	0	0		0	0	0		24	0	0
		NP76	0	26	0		0	24	0		23	0	0		0	0	0		24	0	0
		NP77	0	26	0		0	24	0		23	0	0		0	0	0		23	0	1
		NP78	0	26	0		0	24	0		23	0	0		21	0	1		23	0	1
		NP79	0	26	0		0	24	0		23	0	0		21	1	0		24	0	0
		NP80	0	26	0		0	23	0		23	0	0		20	1	0		23	0	1
		NP81	0	26	0		0	24	0		23	0	0		21	0	0		0	0	0
		NP82	0	26	0		0	23	0		23	0	0		0	0	0		24	0	0
		NP83	0	26	0		0	24	0		23	0	0		21	0	0		0	0	0
		NP84	0	26	0		0	23	0		23	0	0		22	0	0		24	0	0
		NP85	0	0	0		0	24	0		23	0	0		20	0	2		24	0	0
		NP86	0	26	0		0	23	0		23	0	0		21	0	1		24	0	0
		NP87	0	0	0		0	24	0		23	0	0		22	0	0		24	0	0
		NP88	0	26	0		0	24	0		23	0	0		22	0	0		24	0	0
		NP89	0	26	0		0	23	0		23	0	0		21	0	1		24	0	0
		NP90	0	26	0		0	23	0		23	0	0		0	0	0		23	0	1
		NP91	0	26	0		0	24	0		23	0	0		21	0	1		0	0	0
		NP92	0	26	0		0	24	0		23	0	0		22	0	0		24	0	0
		NP93	0	26	0		0	24	0		23	0	0		0	0	0		24	0	0
		NP94	0	26	0		0	24	0		23	0	0		21	0	1		24	0	0
		NP95	0	26	0		0	24	0		23	0	0		21	0	1		24	0	0
		SAMPLE_NAME	Antarctic	Common	Heterozygote		Antarctic	Common	Heterozygote		Atlantic	Dwarf	Heterozygote		Atlantic	Pacific	Heterozygote		Pacific	Dwarf	Heterozygote
		701000	0	26	0		0	23	0		23	0	0		0	22	0		24	0	0
		701003	0	26	0		0	24	0		23	0	0		0	22	0		24	0	0
		701006	0	24	0		0	24	0		23	0	0		0	21	0		24	0	0
		701009	0	26	0		0	24	0		23	0	0		0	22	0		24	0	0
		701012	0	26	0		0	24	0		23	0	0		0	22	0		0	0	0
		701018	0	0	0		0	24	0		23	0	0		0	22	0		24	0	0
		701024	0	26	0		0	24	0		23	0	0		0	21	1		24	0	0
		701030	0	26	0		0	24	0		22	0	1		0	0	0		24	0	0
		701037	0	26	0		0	23	0		18	0	0		0	22	0		0	0	0
		701043	0	26	0		0	24	0		23	0	0		0	22	0		24	0	0
		701049	0	26	0		0	24	0		23	0	0		0	0	0		0	0	0
		701055	0	26	0		0	24	0		23	0	0		0	0	0		0	0	0
		701061	0	26	0		0	24	0		23	0	0		0	22	0		0	0	0
		701067	0	26	0		0	24	0		23	0	0		0	22	0		24	0	0
		701073	0	26	0		0	24	0		23	0	0		0	22	0		0	0	0
		701079	0	26	0		0	24	0		23	0	0		0	22	0		0	0	0
		701085	0	26	0		0	24	0		23	0	0		0	22	0		0	0	0
		701092	0	26	0		0	24	0		23	0	0		0	22	0		24	0	0
		701097	0	26	0		0	24	0		23	0	0		0	22	0		24	0	0
		701105	0	26	0		0	24	0		23	0	0		0	22	0		23	0	1
		701193	0	26	0		0	23	0		23	0	0		0	22	0		0	0	0
		701201	0	26	0		0	24	0		23	0	0		0	22	0		24	0	0
		701205	0	22	0		0	24	0		23	0	0		0	22	0		0	0	0
		701207	0	26	0		0	24	0		23	0	0		0	22	0		24	0	0
		701217	0	26	0		0	24	0		23	0	0		0	22	0		24	0	0
		701223	0	26	0		0	24	0		23	0	0		0	22	0		24	0	0
		701229	0	26	0		0	24	0		23	0	0		0	22	0		24	0	0
		701235	0	26	0		0	24	0		23	0	0		0	22	0		24	0	0
		701241	0	22	0		0	24	0		23	0	0		0	22	0		24	0	0
		701247	0	26	0		0	24	0		23	0	0		0	22	0		24	0	0
		701253	0	26	0		0	24	0		23	0	0		0	22	0		24	0	0
		701259	0	26	0		0	24	0		23	0	0		0	22	0		24	0	0
		701265	0	26	0		0	23	0		23	0	0		0	22	0		23	0	0
		701277	0	26	0		0	24	0		23	0	0		0	22	0		24	0	0
		701283	0	26	0		0	24	0		23	0	0		0	22	0		24	0	0
		701289	0	26	0		0	24	0		23	0	0		0	22	0		24	0	0
		701295	0	22	0		0	24	0		23	0	0		0	21	1		23	0	0
		701301	0	26	0		0	24	0		23	0	0		0	22	0		24	0	0
		701303	0	26	0		0	24	0		23	0	0		0	22	0		24	0	0
		701307	0	26	0		0	24	0		23	0	0		0	22	0		23	0	0
		701309	0	26	0		0	24	0		23	0	0		0	22	0		24	0	0
		701313	0	26	0		0	24	0		23	0	0		0	21	1		23	0	0
		701319	0	26	0		0	24	0		23	0	0		0	22	0		24	0	0
		701325	0	26	0		0	24	0		23	0	0		0	22	0		24	0	0
		701331	0	26	0		0	24	0		23	0	0		0	22	0		24	0	0
		701337	0	26	0		0	24	0		23	0	0		0	22	0		24	0	0
		701343	0	26	0		0	24	0		23	0	0		0	22	0		24	0	0
		701349	0	26	0		0	24	0		23	0	0		0	22	0		24	0	0
		701355	0	26	0		0	24	0		23	0	0		0	22	0		24	0	0
		701361	0	26	0		0	24	0		23	0	0		0	22	0		24	0	0
		701367	0	26	0		0	24	0		23	0	0		0	22	0		24	0	0
		701373	0	26	0		0	24	0		23	0	0		0	22	0		24	0	0
		701379	0	26	0		0	24	0		23	0	0		0	22	0		24	0	0
		701385	0	26	0		0	24	0		23	0	0		0	22	0		24	0	0
		701391	0	26	0		0	23	0		23	0	0		0	22	0		24	0	0
		701397	0	26	0		0	24	0		23	0	0		0	22	0		24	0	0
		701403	0	26	0		0	24	0		19	0	0		0	22	0		24	0	0
		701405	0	26	0		0	24	0		23	0	0		0	22	0		24	0	0
		701415	0	26	0		0	23	0		23	0	0		0	22	0		0	0	0
		701421	0	26	0		0	24	0		23	0	0		0	22	0		24	0	0
		701427	0	26	0		0	23	0		23	0	0		0	22	0		24	0	0
		701433	0	26	0		0	24	0		23	0	0		0	22	0		24	0	0
		701439	0	26	0		0	23	0		23	0	0		0	22	0		24	0	0
		701451	0	26	0		0	23	0		23	0	0		0	22	0		23	0	1
		701457	0	26	0		0	23	0		23	0	0		0	22	0		24	0	0
		701469	0	26	0		0	23	0		23	0	0		0	22	0		24	0	0
		701475	0	26	0		0	24	0		23	0	0		0	22	0		24	0	0
		701481	0	26	0		0	24	0		23	0	0		0	22	0		20	0	0
		701487	0	26	0		0	24	0		23	0	0		0	22	0		24	0	0
		701493	0	26	0		0	24	0		23	0	0		0	22	0		24	0	0
		701499	0	26	0		0	24	0		23	0	0		0	22	0		24	0	0
		701501	0	26	0		0	24	0		23	0	0		0	21	1		23	0	0
		701505	0	26	0		0	24	0		23	0	0		0	22	0		24	0	0
		701511	0	26	0		0	24	0		23	0	0		0	22	0		24	0	0
		701517	0	26	0		0	24	0		23	0	0		0	22	0		24	0	0
		701523	0	26	0		0	24	0		23	0	0		0	22	0		0	0	0
		701529	0	26	0		0	23	0		23	0	0		0	22	0		24	0	0
		701535	0	26	0		0	23	0		23	0	0		0	22	0		24	0	0
		701541	0	26	0		0	24	0		23	0	0		0	22	0		24	0	0
		701547	0	26	0		0	23	0		23	0	0		0	22	0		23	0	0
		701553	0	26	0		0	24	0		23	0	0		0	22	0		24	0	0
		701559	0	26	0		0	24	0		23	0	0		0	21	1		24	0	0
		701566	0	26	0		0	24	0		23	0	0		0	22	0		24	0	0
		701571	0	26	0		0	24	0		23	0	0		0	22	0		24	0	0
		701577	0	26	0		0	24	0		23	0	0		0	22	0		24	0	0
		701583	0	26	0		0	24	0		23	0	0		0	22	0		24	0	0
		701589	0	26	0		0	24	0		23	0	0		0	22	0		23	0	1
		701595	0	26	0		0	24	0		23	0	0		0	21	1		23	0	1
		701603	0	26	0		0	24	0		23	0	0		0	22	0		24	0	0
		701609	0	26	0		0	24	0		22	0	1		0	22	0		24	0	0
		701705	0	26	0		0	24	0		23	0	0		0	22	0		24	0	0
		1001033	0	0	0		0	0	0		0	0	0		0	0	0		0	0	0
		1001035	0	26	0		0	24	0		23	0	0		0	22	0		23	0	1
		1001037	0	26	0		0	24	0		23	0	0		0	22	0		24	0	0
		1001040	0	26	0		0	21	0		19	0	0		0	0	0		19	0	0
		1001047	0	26	0		0	24	0		23	0	0		0	22	0		24	0	0
		1001048	0	26	0		0	24	0		23	0	0		0	22	0		24	0	0
		1001054	0	26	0		0	24	0		23	0	0		0	22	0		24	0	0
		1001059	0	26	0		0	24	0		23	0	0		0	22	0		24	0	0
		1001071	0	26	0		0	24	0		23	0	0		0	22	0		24	0	0
		1001077	0	26	0		0	24	0		23	0	0		0	22	0		24	0	0
		1001083	0	26	0		0	24	0		23	0	0		0	22	0		23	0	1
		1001084	0	26	0		0	24	0		23	0	0		0	22	0		24	0	0
		1001398	0	26	0		0	24	0		23	0	0		0	22	0		24	0	0
		1001401	0	26	0		0	24	0		23	0	0		0	22	0		24	0	0
		1001412	0	26	0		0	24	0		23	0	0		0	22	0		24	0	0
		1001415	0	26	0		0	24	0		23	0	0		0	22	0		24	0	0
		1001416	0	26	0		0	24	0		23	0	0		0	22	0		24	0	0
		1001418	0	0	0		0	0	0		0	0	0		0	0	0		0	0	0
		1001419	0	21	0		0	0	0		0	0	0		0	0	0		0	0	0
		1001420	0	21	0		0	0	0		0	0	0		0	0	0		0	0	0
		1001421	0	26	0		0	24	0		23	0	0		0	22	0		24	0	0
		1001422	0	0	0		0	0	0		0	0	0		0	0	0		0	0	0
		1001423	0	0	0		0	0	0		0	0	0		0	0	0		0	0	0
		1001425	0	0	0		0	0	0		0	0	0		0	0	0		0	0	0
		1001427	0	0	0		0	0	0		0	0	0		0	0	0		0	0	0
		1001428	0	0	0		0	0	0		0	0	0		0	0	0		0	0	0
		1001429	0	0	0		0	0	0		0	0	0		0	0	0		0	0	0
		1001437	0	26	0		0	24	0		23	0	0		0	22	0		24	0	0
		1001438	0	26	0		0	24	0		23	0	0		0	22	0		24	0	0
		1001440	0	26	0		0	24	0		23	0	0		0	22	0		24	0	0
		1001441	0	26	0		0	24	0		23	0	0		0	22	0		24	0	0
		1001442	0	26	0		0	24	0		23	0	0		0	22	0		24	0	0
		1001443	0	0	0		0	0	0		0	0	0		0	0	0		0	0	0
		1001445	0	26	0		0	24	0		23	0	0		0	22	0		24	0	0
		1001446	0	26	0		0	24	0		23	0	0		0	22	0		24	0	0
		1001448	0	26	0		0	24	0		23	0	0		0	22	0		24	0	0
		SAMPLE_NAME	Antarctic	Common	Heterozygote		Antarctic	Common	Heterozygote		Atlantic	Dwarf	Heterozygote		Atlantic	Pacific	Heterozygote		Pacific	Dwarf	Heterozygote
		DW1	0	15	0		0	18	0		0	19	0		3	9	0		0	17	0
		DW2	0	17	0		0	21	0		0	21	0		5	9	0		0	22	0
		DW3	0	12	0		0	19	0		0	18	0		1	8	0		0	21	0
		DW4	0	21	0		0	21	0		0	23	0		7	12	0		0	24	0
		DW5	0	11	0		0	17	0		0	20	0		3	4	0		0	22	0
		DW6	0	15	0		0	22	0		0	20	0		5	10	0		0	22	0
		DW7	0	9	0		0	17	0		0	16	0		7	6	0		0	19	0
		DW8	0	18	0		0	19	0		0	21	0		8	9	0		0	22	0
		DW9	0	15	0		0	18	0		0	17	0		3	9	0		0	19	0
		DW10	0	12	0		0	13	0		0	12	0		6	7	0		0	19	0
		DW11	0	16	0		0	23	0		0	19	0		7	8	0		0	20	0
		SAMPLE_NAME	Antarctic	Common	Heterozygote		Bonaerensis	Common	Heterozygote		Sum Het	Total	Classification				Class w/5%MAF		class from structure		Geneclass pop1		Geneclass pop2
9601017*			26	0	0		24	0	0		0	50	BON						BON		BON (93.86)		BON (1.000)
701550*			0	0	26		0	0	23		49	49	F1				F1		F1		F1 (100)		F1 (1.000)
901016***			0	26	0		0	23	0		0	49	ACU				ACU		ACU		ACU (93.74)		ACU (1.000)
1001065**			0	1	25		0	1	23		48	50	F1				F1		F1		F1 (100)		F1 (1.000)
1001065-fetus**			0	14	12		0	7	17		29	50	F2				F2		F2A		F2A (99.92)		F2A (0.999)
1101069***			0	26	0		0	24	0		0	50	ACU				ACU		ACU		ACU (93.90)		ACU (1.000)
1101158***			0	18	8		0	11	11		19	48	F2, most likely				F3/F2		F2A		F2A (76.89)		F2A (1.000)
1101205***			0	26	0		0	24	0		0	50	ACU				ACU		ACU		ACU (93.90)		ACU (1.000)
1401130***			0	26	0		0	23	0		0	49	ACU				ACU		ACU		ACU (93.74)		ACU (1.000)
* Glover et al. 2010
** Glover et al 2013
*** Previously unpublished, extracted from NMDR based on visual inspection of microsatellites.
