# Supplementary material for: Whole genome resequencing reveals diagnostic markers for investigating global migration and hybridization between minke whale species
Source: BMC Genomics. 2017 Jan 13;18:76. doi: 10.1186/s12864-016-3416-5 (PMC5237217; doi:10.1186/s12864-016-3416-5)
Supplement: Additional file 3: — Classification of genotyped samples. (ODS 136 kb) [file 12864_2016_3416_MOESM3_ESM.ods]

## Sheet: diagnostic
	Num het. markers	0	1	2	3	4	5	6	7	8	9	10	11	12	13	14	15	16	17	18	19	20	21	22	23	24	25	26	27	28	29	30	31	32	33	34	35	36	37	38	39	40	41	42	43	44	45	46	47
Gen	Proportion of heterozygote markers
F1	100.00%	0.000	0.000	0.000	0.000	0.000	0.000	0.00	0.00	0.00	0.00	0.00	0.00	0.00	0.00	0.00	0.00	0.00	0.00	0.00	0.00	0.00	0.00	0.00	0.00	0.00	0.00	0.00	0.00	0.00	0.00	0.00	0.00	0.00	0.00	0.00	0.00	0.00	0.00	0.00	0.00	0.00	0.00	0.00	0.00	0.00	0.00	0.00	0.00
F2	50.00%	0.000	0.000	0.000	0.000	0.000	0.000	0.00	0.00	0.00	0.00	0.00	0.00	0.00	0.00	0.00	0.00	0.00	0.01	0.02	0.03	0.04	0.06	0.08	0.10	0.11	0.11	0.11	0.10	0.08	0.06	0.04	0.03	0.02	0.01	0.00	0.00	0.00	0.00	0.00	0.00	0.00	0.00	0.00	0.00	0.00	0.00	0.00	0.00
F3	25.00%	0.000	0.000	0.000	0.000	0.002	0.005	0.01	0.03	0.05	0.07	0.10	0.12	0.13	0.13	0.11	0.09	0.06	0.04	0.03	0.01	0.01	0.00	0.00	0.00	0.00	0.00	0.00	0.00	0.00	0.00	0.00	0.00	0.00	0.00	0.00	0.00	0.00	0.00	0.00	0.00	0.00	0.00	0.00	0.00	0.00	0.00	0.00	0.00
F4	12.50%	0.001	0.009	0.032	0.072	0.121	0.159	0.17	0.15	0.12	0.08	0.05	0.02	0.01	0.00	0.00	0.00	0.00	0.00	0.00	0.00	0.00	0.00	0.00	0.00	0.00	0.00	0.00	0.00	0.00	0.00	0.00	0.00	0.00	0.00	0.00	0.00	0.00	0.00	0.00	0.00	0.00	0.00	0.00	0.00	0.00	0.00	0.00	0.00
F5	6.75%	0.040	0.132	0.216	0.230	0.181	0.111	0.06	0.02	0.01	0.00	0.00	0.00	0.00	0.00	0.00	0.00	0.00	0.00	0.00	0.00	0.00	0.00	0.00	0.00	0.00	0.00	0.00	0.00	0.00	0.00	0.00	0.00	0.00	0.00	0.00	0.00	0.00	0.00	0.00	0.00	0.00	0.00	0.00	0.00	0.00	0.00	0.00	0.00
F6	3.13%	0.204	0.330	0.261	0.135	0.051	0.015	0.00	0.00	0.00	0.00	0.00	0.00	0.00	0.00	0.00	0.00	0.00	0.00	0.00	0.00	0.00	0.00	0.00	0.00	0.00	0.00	0.00	0.00	0.00	0.00	0.00	0.00	0.00	0.00	0.00	0.00	0.00	0.00	0.00	0.00	0.00	0.00	0.00	0.00	0.00	0.00	0.00	0.00
F7		0.455	0.361	0.140	0.036	0.007	0.001	0.00	0.00	0.00	0.00	0.00	0.00	0.00	0.00	0.00	0.00	0.00	0.00	0.00	0.00	0.00	0.00	0.00	0.00	0.00	0.00	0.00	0.00	0.00	0.00	0.00	0.00	0.00	0.00	0.00	0.00	0.00	0.00	0.00	0.00	0.00	0.00	0.00	0.00	0.00	0.00	0.00	0.00
F8		0.676	0.266	0.051	0.006	0.001	0.000	0.00	0.00	0.00	0.00	0.00	0.00	0.00	0.00	0.00	0.00	0.00	0.00	0.00	0.00	0.00	0.00	0.00	0.00	0.00	0.00	0.00	0.00	0.00	0.00	0.00	0.00	0.00	0.00	0.00	0.00	0.00	0.00	0.00	0.00	0.00	0.00	0.00	0.00	0.00	0.00	0.00	0.00
F9		0.822	0.161	0.015	0.001	0.000	0.000	0.00	0.00	0.00	0.00	0.00	0.00	0.00	0.00	0.00	0.00	0.00	0.00	0.00	0.00	0.00	0.00	0.00	0.00	0.00	0.00	0.00	0.00	0.00	0.00	0.00	0.00	0.00	0.00	0.00	0.00	0.00	0.00	0.00	0.00	0.00	0.00	0.00	0.00	0.00	0.00	0.00	0.00
F10		0.907	0.089	0.004	0.000	0.000	0.000	0.00	0.00	0.00	0.00	0.00	0.00	0.00	0.00	0.00	0.00	0.00	0.00	0.00	0.00	0.00	0.00	0.00	0.00	0.00	0.00	0.00	0.00	0.00	0.00	0.00	0.00	0.00	0.00	0.00	0.00	0.00	0.00	0.00	0.00	0.00	0.00	0.00	0.00	0.00	0.00	0.00	0.00
F-inf	0.00%	1.000	0.000	0.000	0.000	0.000	0.000	0.00	0.00	0.00	0.00	0.00	0.00	0.00	0.00	0.00	0.00	0.00	0.00	0.00	0.00	0.00	0.00	0.00	0.00	0.00	0.00	0.00	0.00	0.00	0.00	0.00	0.00	0.00	0.00	0.00	0.00	0.00	0.00	0.00	0.00	0.00	0.00	0.00	0.00	0.00	0.00	0.00	0.00
		4.1051413187	1.3481032391	0.7197198675	0.4805972255	0.3612646504	0.2906481624	0.2416780487	0.2026474012	0.1721367317	0.1529296767	0.1450605163	0.1434255435	0.1405646613	0.1309880581	0.1136211838	0.0914323392	0.0693357829	0.0519835387	0.0424389259	0.0418248152	0.049514595	0.0634440325	0.0804273323	0.0966116291	0.1082006244	0.1123596647	0.1079839776	0.09596971	0.0788278677	0.0597993402	0.0418592789	0.0270059306	0.0160347603	0.0087462309	0.0043731151	0.0019991383	0.0008329743	0.0003151795	0.0001078246	3.31767847024952E-05	9.12361579222919E-06	2.22527214436834E-06	4.76844030930515E-07	8.87151685448675E-08	1.41137768139379E-08	1.88183690852424E-09	2.04547490056954E-10	1.74082970261229E-11
	Probability of classification being correct
F1		0.00	0.00	0.00	0.00	0.00	0.00	0.00	0.00	0.00	0.00	0.00	0.00	0.00	0.00	0.00	0.00	0.00	0.00	0.00	0.00	0.00	0.00	0.00	0.00	0.00	0.00	0.00	0.00	0.00	0.00	0.00	0.00	0.00	0.00	0.00	0.00	0.00	0.00	0.00	0.00	0.00	0.00	0.00	0.00	0.00	0.00	0.00	0.00
F2		0.00	0.00	0.00	0.00	0.00	0.00	0.00	0.00	0.00	0.00	0.00	0.00	0.00	0.00	0.01	0.02	0.06	0.17	0.38	0.65	0.85	0.94	0.98	0.99	1.00	1.00	1.00	1.00	1.00	1.00	1.00	1.00	1.00	1.00	1.00	1.00	1.00	1.00	1.00	1.00	1.00	1.00	1.00	1.00	1.00	1.00	1.00	1.00
F3		0.00	0.00	0.00	0.00	0.00	0.02	0.05	0.13	0.27	0.47	0.68	0.83	0.92	0.96	0.98	0.97	0.93	0.83	0.62	0.35	0.15	0.06	0.02	0.01	0.00	0.00	0.00	0.00	0.00	0.00	0.00	0.00	0.00	0.00	0.00	0.00	0.00	0.00	0.00	0.00	0.00	0.00	0.00	0.00	0.00	0.00	0.00	0.00
F4		0.00	0.01	0.04	0.15	0.33	0.55	0.70	0.75	0.68	0.51	0.32	0.17	0.08	0.04	0.02	0.01	0.00	0.00	0.00	0.00	0.00	0.00	0.00	0.00	0.00	0.00	0.00	0.00	0.00	0.00	0.00	0.00	0.00	0.00	0.00	0.00	0.00	0.00	0.00	0.00	0.00	0.00	0.00	0.00	0.00	0.00	0.00	0.00
F5		0.01	0.10	0.30	0.48	0.50	0.38	0.23	0.11	0.05	0.02	0.00	0.00	0.00	0.00	0.00	0.00	0.00	0.00	0.00	0.00	0.00	0.00	0.00	0.00	0.00	0.00	0.00	0.00	0.00	0.00	0.00	0.00	0.00	0.00	0.00	0.00	0.00	0.00	0.00	0.00	0.00	0.00	0.00	0.00	0.00	0.00	0.00	0.00
F6		0.05	0.24	0.36	0.28	0.14	0.05	0.02	0.00	0.00	0.00	0.00	0.00	0.00	0.00	0.00	0.00	0.00	0.00	0.00	0.00	0.00	0.00	0.00	0.00	0.00	0.00	0.00	0.00	0.00	0.00	0.00	0.00	0.00	0.00	0.00	0.00	0.00	0.00	0.00	0.00	0.00	0.00	0.00	0.00	0.00	0.00	0.00	0.00
F7		0.11	0.27	0.20	0.07	0.02	0.00	0.00	0.00	0.00	0.00	0.00	0.00	0.00	0.00	0.00	0.00	0.00	0.00	0.00	0.00	0.00	0.00	0.00	0.00	0.00	0.00	0.00	0.00	0.00	0.00	0.00	0.00	0.00	0.00	0.00	0.00	0.00	0.00	0.00	0.00	0.00	0.00	0.00	0.00	0.00	0.00	0.00	0.00
F-inf		0.2435969733	0	0	0	0	0	0	0	0	0	0	0	0	0	0	0	0	0	0	0	0	0	0	0	0	0	0	0	0	0	0	0	0	0	0	0	0	0	0	0	0	0	0	0	0	0	0	0
																Chart: probability distribution for hybrids.
		Classifying with maximum likelihood (yellow highlight)
			from	to	correct
		F1	36	50	1.000
		F2	19	35	0.966
		F3	10	18	0.808
		F4	5	9	0.677
		F5	3	4	0.411
		F6	2		0.261
		F7	1		0.361
					4.1228542771
											19/48 markers
														P(error)
											F1	0.000		1.000
											F2	0.041		0.196
											F3	0.010		0.804
											F4	0.000		1.000
											F5	0.000		1.000
											sum=	0.0510045248
[truncated: 2 more columns]

## Sheet: simplified
	Num het. markers	0	1	2	3	4	5	6	7	8	9	10	11	12	13	14	15	16	17	18	19	20	21	22	23	24	25	26	27	28	29	30	31	32	33	34	35	36	37	38	39	40	41	42	43	44	45	46	47
Gen	Proportion of heterozygote markers
F1	100.00%	0.000	0.000	0.000	0.000	0.000	0.000	0.00	0.00	0.00	0.00	0.00	0.00	0.00	0.00	0.00	0.00	0.00	0.00	0.00	0.00	0.00	0.00	0.00	0.00	0.00	0.00	0.00	0.00	0.00	0.00	0.00	0.00	0.00	0.00	0.00	0.00	0.00	0.00	0.00	0.00	0.00	0.00	0.00	0.01	0.03	0.07	0.14	0.22
F2	50.00%	0.000	0.000	0.000	0.000	0.000	0.000	0.00	0.00	0.00	0.00	0.00	0.00	0.00	0.00	0.00	0.01	0.01	0.02	0.03	0.05	0.06	0.08	0.10	0.11	0.11	0.11	0.09	0.07	0.05	0.04	0.02	0.01	0.01	0.00	0.00	0.00	0.00	0.00	0.00	0.00	0.00	0.00	0.00	0.00	0.00	0.00	0.00	0.00
F3	25.00%	0.000	0.000	0.000	0.001	0.003	0.008	0.02	0.04	0.06	0.09	0.11	0.13	0.13	0.12	0.10	0.07	0.05	0.03	0.02	0.01	0.00	0.00	0.00	0.00	0.00	0.00	0.00	0.00	0.00	0.00	0.00	0.00	0.00	0.00	0.00	0.00	0.00	0.00	0.00	0.00	0.00	0.00	0.00	0.00	0.00	0.00	0.00	0.00
F4	12.50%	0.002	0.012	0.040	0.086	0.137	0.169	0.17	0.14	0.10	0.07	0.04	0.02	0.01	0.00	0.00	0.00	0.00	0.00	0.00	0.00	0.00	0.00	0.00	0.00	0.00	0.00	0.00	0.00	0.00	0.00	0.00	0.00	0.00	0.00	0.00	0.00	0.00	0.00	0.00	0.00	0.00	0.00	0.00	0.00	0.00	0.00	0.00	0.00
F5	6.75%	0.047	0.148	0.229	0.231	0.171	0.100	0.05	0.02	0.01	0.00	0.00	0.00	0.00	0.00	0.00	0.00	0.00	0.00	0.00	0.00	0.00	0.00	0.00	0.00	0.00	0.00	0.00	0.00	0.00	0.00	0.00	0.00	0.00	0.00	0.00	0.00	0.00	0.00	0.00	0.00	0.00	0.00	0.00	0.00	0.00	0.00	0.00	0.00
F6	3.13%	0.222	0.339	0.254	0.124	0.045	0.013	0.00	0.00	0.00	0.00	0.00	0.00	0.00	0.00	0.00	0.00	0.00	0.00	0.00	0.00	0.00	0.00	0.00	0.00	0.00	0.00	0.00	0.00	0.00	0.00	0.00	0.00	0.00	0.00	0.00	0.00	0.00	0.00	0.00	0.00	0.00	0.00	0.00	0.00	0.00	0.00	0.00	0.00
F7		0.473	0.357	0.132	0.032	0.006	0.001	0.00	0.00	0.00	0.00	0.00	0.00	0.00	0.00	0.00	0.00	0.00	0.00	0.00	0.00	0.00	0.00	0.00	0.00	0.00	0.00	0.00	0.00	0.00	0.00	0.00	0.00	0.00	0.00	0.00	0.00	0.00	0.00	0.00	0.00	0.00	0.00	0.00	0.00	0.00	0.00	0.00	0.00
F8		0.689	0.258	0.047	0.006	0.000	0.000	0.00	0.00	0.00	0.00	0.00	0.00	0.00	0.00	0.00	0.00	0.00	0.00	0.00	0.00	0.00	0.00	0.00	0.00	0.00	0.00	0.00	0.00	0.00	0.00	0.00	0.00	0.00	0.00	0.00	0.00	0.00	0.00	0.00	0.00	0.00	0.00	0.00	0.00	0.00	0.00	0.00	0.00
F9		0.830	0.155	0.014	0.001	0.000	0.000	0.00	0.00	0.00	0.00	0.00	0.00	0.00	0.00	0.00	0.00	0.00	0.00	0.00	0.00	0.00	0.00	0.00	0.00	0.00	0.00	0.00	0.00	0.00	0.00	0.00	0.00	0.00	0.00	0.00	0.00	0.00	0.00	0.00	0.00	0.00	0.00	0.00	0.00	0.00	0.00	0.00	0.00
F10		0.911	0.085	0.004	0.000	0.000	0.000	0.00	0.00	0.00	0.00	0.00	0.00	0.00	0.00	0.00	0.00	0.00	0.00	0.00	0.00	0.00	0.00	0.00	0.00	0.00	0.00	0.00	0.00	0.00	0.00	0.00	0.00	0.00	0.00	0.00	0.00	0.00	0.00	0.00	0.00	0.00	0.00	0.00	0.00	0.00	0.00	0.00	0.00
F-inf	0.00%	1.000	0.000	0.000	0.000	0.000	0.000	0.00	0.00	0.00	0.00	0.00	0.00	0.00	0.00	0.00	0.00	0.00	0.00	0.00	0.00	0.00	0.00	0.00	0.00	0.00	0.00	0.00	0.00	0.00	0.00	0.00	0.00	0.00	0.00	0.00	0.00	0.00	0.00	0.00	0.00	0.00	0.00	0.00	0.00	0.00	0.00	0.00	0.00
		4.1744082076	1.3526764017	0.719848258	0.4807885597	0.3616066045	0.2902672884	0.2399878681	0.2009647967	0.1729709078	0.1573800441	0.1512569671	0.1475255281	0.139228852	0.1233487056	0.1016389429	0.0788632489	0.0602266724	0.0494789876	0.0481462567	0.0555803149	0.069360688	0.0858307283	0.1007972365	0.1104284976	0.1121921026	0.1054999403	0.0917608719	0.0737915074	0.0548402158	0.0376404009	0.0238388468	0.0139151339	0.0074752403	0.0036890793	0.0016688704	0.0006902647	0.0002603049	8.9731749965852E-05	3.17935497581203E-05	3.23491968456805E-05	0.0001308271	0.0005978429	0.0024324402	0.0085981183	0.0259897272	0.0658406374	0.1359752289	0.2198748382
	Probability of classification being correct
F1		0.00	0.00	0.00	0.00	0.00	0.00	0.00	0.00	0.00	0.00	0.00	0.00	0.00	0.00	0.00	0.00	0.00	0.00	0.00	0.00	0.00	0.00	0.00	0.00	0.00	0.00	0.00	0.00	0.00	0.00	0.00	0.00	0.00	0.00	0.00	0.00	0.00	0.01	0.13	0.76	0.99	1.00	1.00	1.00	1.00	1.00	1.00	1.00
F2		0.00	0.00	0.00	0.00	0.00	0.00	0.00	0.00	0.00	0.00	0.00	0.00	0.00	0.01	0.02	0.06	0.17	0.37	0.63	0.83	0.94	0.98	0.99	1.00	1.00	1.00	1.00	1.00	1.00	1.00	1.00	1.00	1.00	1.00	1.00	1.00	1.00	0.99	0.87	0.24	0.01	0.00	0.00	0.00	0.00	0.00	0.00	0.00
F3		0.00	0.00	0.00	0.00	0.01	0.03	0.08	0.18	0.36	0.57	0.76	0.88	0.94	0.97	0.97	0.93	0.83	0.63	0.37	0.17	0.06	0.02	0.01	0.00	0.00	0.00	0.00	0.00	0.00	0.00	0.00	0.00	0.00	0.00	0.00	0.00	0.00	0.00	0.00	0.00	0.00	0.00	0.00	0.00	0.00	0.00	0.00	0.00
F4		0.00	0.01	0.06	0.18	0.38	0.58	0.71	0.72	0.61	0.42	0.24	0.12	0.06	0.02	0.01	0.00	0.00	0.00	0.00	0.00	0.00	0.00	0.00	0.00	0.00	0.00	0.00	0.00	0.00	0.00	0.00	0.00	0.00	0.00	0.00	0.00	0.00	0.00	0.00	0.00	0.00	0.00	0.00	0.00	0.00	0.00	0.00	0.00
F5		0.01	0.11	0.32	0.48	0.47	0.34	0.20	0.09	0.04	0.01	0.00	0.00	0.00	0.00	0.00	0.00	0.00	0.00	0.00	0.00	0.00	0.00	0.00	0.00	0.00	0.00	0.00	0.00	0.00	0.00	0.00	0.00	0.00	0.00	0.00	0.00	0.00	0.00	0.00	0.00	0.00	0.00	0.00	0.00	0.00	0.00	0.00	0.00
F6		0.05	0.25	0.35	0.26	0.12	0.04	0.01	0.00	0.00	0.00	0.00	0.00	0.00	0.00	0.00	0.00	0.00	0.00	0.00	0.00	0.00	0.00	0.00	0.00	0.00	0.00	0.00	0.00	0.00	0.00	0.00	0.00	0.00	0.00	0.00	0.00	0.00	0.00	0.00	0.00	0.00	0.00	0.00	0.00	0.00	0.00	0.00	0.00
		0.11	0.26	0.18	0.07	0.02	0.00	0.00	0.00	0.00	0.00	0.00	0.00	0.00	0.00	0.00	0.00	0.00	0.00	0.00	0.00	0.00	0.00	0.00	0.00	0.00	0.00	0.00	0.00	0.00	0.00	0.00	0.00	0.00	0.00	0.00	0.00	0.00	0.00	0.00	0.00	0.00	0.00	0.00	0.00	0.00	0.00	0.00	0.00
F-inf		0.2395549142	0	0	0	0	0	0	0	0	0	0	0	0	0	0	0	0	0	0	0	0	0	0	0	0	0	0	0	0	0	0	0	0	0	0	0	0	0	0	0	0	0	0	0	0	0	0	0
correct		0.2395549142	0.0940448063	0.0897102035	0.1110024021	0.0811895421	0.0987696052	0.1220179233	0.1045372758	0.0637153415	0.0508661369	0.0863134102	0.1135294751	0.1232709717	0.1153409398	0.0948533888	0.0683137839	0.0415276918	0.0196161322	0.019130532	0.038479546	0.0606414473	0.0818677181	0.0991576223	0.1098051145	0.1119734612	0.1054290923	0.0917396509	0.0737856318	0.0548387124	0.0376400457	0.0238387694	0.0139151183	0.0074752374	0.0036890785	0.0016688677	0.0006902419	0.0002601243	8.84378608128934E-05	0.000023913	1.88185414736618E-05	0.0001270353	0.0005970002	0.0024322768	0.0085980908	0.0259897232	0.0658406369	0.1359752289	0.2198748382
																Chart: probability distribution for hybrids.
		Classifying with maximum likelihood (yellow highlight)
		Actual hybrid gen	from	to	correct
		F1	36	50	1.000
		F2	18	35	0.963
		F3	9	17	0.836
		F4	5	8	0.590
		F5	3	4	0.402
		F6	2		0.254
		F7	1		0.357
					4.0456147832
		Classification			prob classification is correct
		F1			1.000
		F2			0.936
		F3			0.714
		F4			0.389
		F5			0.192
		F6			0.090
		F7			0.034						19/48 markers
		Native			0.2395549142	(this assumes F6-10 and native are equiprobable)
														P(error)
											F1	0.000		1.000
											F2	0.064		0.087
											F3	0.006		0.913
											F4	0.000		1.000
											F5	0.000		1.000
											sum=	0.0697842549
[truncated: 2 more columns]

## Sheet: non-diagnostic
	Num het. markers	0	1	2	3	4	5	6	7	8	9	10	11	12	13	14	15	16	17	18	19	20	21	22	23	24	25	26	27	28	29	30	31	32	33	34	35	36	37	38	39	40	41	42	43	44	45	46	47
Gen	Proportion of heterozygote markers
F1	100.00%	0.000	0.000	0.000	0.000	0.000	0.000	0.000	0.00	0.00	0.00	0.00	0.00	0.00	0.00	0.00	0.00	0.00	0.00	0.00	0.00	0.00	0.00	0.00	0.00	0.00	0.00	0.00	0.00	0.00	0.00	0.00	0.00	0.00	0.00	0.00	0.00	0.00	0.00	0.00	0.00	0.01	0.03	0.05	0.10	0.14	0.18	0.19	0.15
F2	50.00%	0.000	0.000	0.000	0.000	0.000	0.000	0.000	0.00	0.00	0.00	0.00	0.00	0.00	0.00	0.00	0.00	0.00	0.01	0.02	0.03	0.04	0.06	0.08	0.10	0.11	0.11	0.11	0.10	0.08	0.06	0.04	0.03	0.02	0.01	0.00	0.00	0.00	0.00	0.00	0.00	0.00	0.00	0.00	0.00	0.00	0.00	0.00	0.00
F3	25.00%	0.000	0.000	0.000	0.000	0.000	0.001	0.002	0.01	0.01	0.02	0.04	0.06	0.09	0.11	0.12	0.12	0.11	0.10	0.07	0.05	0.03	0.02	0.01	0.01	0.00	0.00	0.00	0.00	0.00	0.00	0.00	0.00	0.00	0.00	0.00	0.00	0.00	0.00	0.00	0.00	0.00	0.00	0.00	0.00	0.00	0.00	0.00	0.00
F4	12.50%	0.000	0.000	0.001	0.005	0.015	0.033	0.061	0.09	0.12	0.14	0.14	0.12	0.10	0.07	0.05	0.03	0.01	0.01	0.00	0.00	0.00	0.00	0.00	0.00	0.00	0.00	0.00	0.00	0.00	0.00	0.00	0.00	0.00	0.00	0.00	0.00	0.00	0.00	0.00	0.00	0.00	0.00	0.00	0.00	0.00	0.00	0.00	0.00
F5	6.75%	0.000	0.003	0.014	0.037	0.074	0.117	0.149	0.16	0.15	0.12	0.08	0.05	0.03	0.01	0.01	0.00	0.00	0.00	0.00	0.00	0.00	0.00	0.00	0.00	0.00	0.00	0.00	0.00	0.00	0.00	0.00	0.00	0.00	0.00	0.00	0.00	0.00	0.00	0.00	0.00	0.00	0.00	0.00	0.00	0.00	0.00	0.00	0.00
F6	3.13%	0.002	0.011	0.038	0.083	0.133	0.167	0.171	0.15	0.11	0.07	0.04	0.02	0.01	0.00	0.00	0.00	0.00	0.00	0.00	0.00	0.00	0.00	0.00	0.00	0.00	0.00	0.00	0.00	0.00	0.00	0.00	0.00	0.00	0.00	0.00	0.00	0.00	0.00	0.00	0.00	0.00	0.00	0.00	0.00	0.00	0.00	0.00	0.00
F7		0.003	0.020	0.060	0.116	0.164	0.182	0.165	0.12	0.08	0.05	0.02	0.01	0.00	0.00	0.00	0.00	0.00	0.00	0.00	0.00	0.00	0.00	0.00	0.00	0.00	0.00	0.00	0.00	0.00	0.00	0.00	0.00	0.00	0.00	0.00	0.00	0.00	0.00	0.00	0.00	0.00	0.00	0.00	0.00	0.00	0.00	0.00	0.00
F8		0.005	0.027	0.075	0.134	0.178	0.185	0.156	0.11	0.07	0.04	0.02	0.01	0.00	0.00	0.00	0.00	0.00	0.00	0.00	0.00	0.00	0.00	0.00	0.00	0.00	0.00	0.00	0.00	0.00	0.00	0.00	0.00	0.00	0.00	0.00	0.00	0.00	0.00	0.00	0.00	0.00	0.00	0.00	0.00	0.00	0.00	0.00	0.00
F9		0.006	0.031	0.083	0.144	0.184	0.185	0.151	0.10	0.06	0.03	0.01	0.01	0.00	0.00	0.00	0.00	0.00	0.00	0.00	0.00	0.00	0.00	0.00	0.00	0.00	0.00	0.00	0.00	0.00	0.00	0.00	0.00	0.00	0.00	0.00	0.00	0.00	0.00	0.00	0.00	0.00	0.00	0.00	0.00	0.00	0.00	0.00	0.00
F10		0.006	0.033	0.087	0.149	0.187	0.184	0.148	0.10	0.06	0.03	0.01	0.00	0.00	0.00	0.00	0.00	0.00	0.00	0.00	0.00	0.00	0.00	0.00	0.00	0.00	0.00	0.00	0.00	0.00	0.00	0.00	0.00	0.00	0.00	0.00	0.00	0.00	0.00	0.00	0.00	0.00	0.00	0.00	0.00	0.00	0.00	0.00	0.00
F-inf	0.00%	0.007	0.036	0.092	0.154	0.190	0.184	0.145	0.10	0.05	0.03	0.01	0.00	0.00	0.00	0.00	0.00	0.00	0.00	0.00	0.00	0.00	0.00	0.00	0.00	0.00	0.00	0.00	0.00	0.00	0.00	0.00	0.00	0.00	0.00	0.00	0.00	0.00	0.00	0.00	0.00	0.00	0.00	0.00	0.00	0.00	0.00	0.00	0.00
		0.0289299621	0.1620421302	0.44895266	0.8225896061	1.1260837844	1.2367611163	1.1470414184	0.9387833663	0.7080441639	0.5147396592	0.3768789188	0.2878064286	0.2331018011	0.1990363995	0.1750178245	0.1540590219	0.132951003	0.1119662792	0.0937209129	0.0814301763	0.0772168634	0.0810630673	0.0906556948	0.1020487046	0.1108536241	0.1135501411	0.1084758691	0.0961570025	0.0788936061	0.0598206097	0.0418656269	0.0270077222	0.0160354932	0.0087478602	0.0043804131	0.0020308306	0.0009587548	0.0007685592	0.00158539	0.0043641782	0.0113552076	0.0263647567	0.0538157195	0.0953788786	0.1445513619	0.1836055735	0.1901178976	0.1541381385
	Probability of classification being correct
F1		0.00	0.00	0.00	0.00	0.00	0.00	0.00	0.00	0.00	0.00	0.00	0.00	0.00	0.00	0.00	0.00	0.00	0.00	0.00	0.00	0.00	0.00	0.00	0.00	0.00	0.00	0.00	0.00	0.00	0.00	0.00	0.00	0.00	0.00	0.00	0.02	0.13	0.59	0.93	0.99	1.00	1.00	1.00	1.00	1.00	1.00	1.00	1.00
F2		0.00	0.00	0.00	0.00	0.00	0.00	0.00	0.00	0.00	0.00	0.00	0.00	0.00	0.00	0.00	0.01	0.03	0.08	0.17	0.33	0.54	0.74	0.87	0.94	0.97	0.99	1.00	1.00	1.00	1.00	1.00	1.00	1.00	1.00	1.00	0.98	0.87	0.41	0.07	0.01	0.00	0.00	0.00	0.00	0.00	0.00	0.00	0.00
F3		0.00	0.00	0.00	0.00	0.00	0.00	0.00	0.01	0.02	0.05	0.11	0.22	0.37	0.54	0.69	0.79	0.85	0.86	0.79	0.65	0.45	0.26	0.13	0.06	0.03	0.01	0.00	0.00	0.00	0.00	0.00	0.00	0.00	0.00	0.00	0.00	0.00	0.00	0.00	0.00	0.00	0.00	0.00	0.00	0.00	0.00	0.00	0.00
F4		0.00	0.00	0.00	0.01	0.01	0.03	0.05	0.10	0.17	0.27	0.37	0.43	0.42	0.35	0.26	0.17	0.11	0.06	0.03	0.02	0.01	0.00	0.00	0.00	0.00	0.00	0.00	0.00	0.00	0.00	0.00	0.00	0.00	0.00	0.00	0.00	0.00	0.00	0.00	0.00	0.00	0.00	0.00	0.00	0.00	0.00	0.00	0.00
F5		0.01	0.02	0.03	0.05	0.07	0.09	0.13	0.17	0.21	0.23	0.22	0.18	0.12	0.07	0.04	0.02	0.01	0.00	0.00	0.00	0.00	0.00	0.00	0.00	0.00	0.00	0.00	0.00	0.00	0.00	0.00	0.00	0.00	0.00	0.00	0.00	0.00	0.00	0.00	0.00	0.00	0.00	0.00	0.00	0.00	0.00	0.00	0.00
F6		0.06	0.07	0.08	0.10	0.12	0.13	0.15	0.16	0.15	0.13	0.10	0.07	0.04	0.02	0.01	0.00	0.00	0.00	0.00	0.00	0.00	0.00	0.00	0.00	0.00	0.00	0.00	0.00	0.00	0.00	0.00	0.00	0.00	0.00	0.00	0.00	0.00	0.00	0.00	0.00	0.00	0.00	0.00	0.00	0.00	0.00	0.00	0.00
F-inf		0.2350071605	0.2202145686	0.2044158429	0.1873815781	0.1688310408	0.1484567789	0.1260210359	0.1015982955	0.0760054886	0.0512152715	0.0301053823	0.0150483136	0.0063387129	0.0022778728	0.0007186682	0.0002056884	5.47303762903205E-05	1.36438780136144E-05	3.13693142210784E-06	6.38303995798519E-07	1.09523548541933E-07	1.56449296920137E-08	1.93576173615859E-09	2.19758011715121E-10	2.38907545079619E-11	2.54624652357637E-12	2.69027499722167E-13	2.83185753516577E-14	2.97615359585189E-15	3.12569085744387E-16	3.28180161675698E-17	3.44528611492482E-18	3.61667579070094E-19	3.7959777542194E-20	3.97883060576116E-21	4.11835503492966E-22	3.81552004029395E-23	1.89053748675214E-24	3.29125313072805E-26	3.86177156287852E-28	4.28451529816562E-30	4.72459055317435E-32	5.20651397795243E-34	5.73720720383389E-36	6.32194842890702E-38	6.96628180543022E-40	7.67628507930147E-42	8.45865180030009E-44
correct		0.0015977545	0.007858145	0.0187598626	0.0288826476	0.0320978025		0.0255468294	0.027133563	0.0301955966	0.0377288026	0.0516420984	0.0533110464	0.0414491996	0.058032649	0.0826706364	0.0970175252	0.0964768503	0.0821804969	0.0591811842	0.0346504456	0.0226917839	0.0441125011	0.0685393937	0.090237747	0.1051358641	0.1110145199	0.1074404073	0.0957667663	0.0787577937	0.0597769676	0.0418526726	0.0270040834	0.0160340164	0.0087445999	0.0043658289	0.0019679405	0.0007236951	0.0002674525	0.0013770741	0.0042980768	0.0113369677	0.0263603063	0.0538147658	0.0953787012	0.1445513337	0.1836055697	0.1901178972	0.1541381385
																Chart: probability distribution for hybrids.
		Classifying with maximum likelihood (yellow highlight)
		Actual hybrid gen	from	to	prob hybrid is classified correctly	above	below		sum
		F1	36	50	1.000
		F2	20	35	0.940	0.001	0.059		1.0008328693
		F3	13	19	0.687	0.079	0.234		0.9997050389
		F4	9	12	0.501	0.168	0.331		0.9999600045
		F5	7	8	0.306	0.300	0.394		0.9999606625
		F6	6	6	0.171	0.396	0.433		0.9999892474
					3.6047246277
		Classification			prob classification is correct
		F1			0.999502106
		F2			0.8841665814
		F3			0.5102097876
		F4			0.184131147
		F5			0.0573291596
		F6			0.0255468294
		Native			0.0891962123	(this assumes F6-10 and native are equiprobable)					19/48 markers
														P(error)
											F1	0.000		1.000
											F2	0.041		0.504
											F3	0.041		0.506
											F4	0.001		0.991
											F5	0.000		1.000
											sum=	0.082625984
[truncated: 2 more columns]
